# Supplementary material for: BRAFV600E mutation impinges on gut microbial markers defining novel biomarkers for serrated colorectal cancer effective therapies
Source: J Exp Clin Cancer Res. 2020 Dec 14;39:285. doi: 10.1186/s13046-020-01801-w (PMC7737386; doi:10.1186/s13046-020-01801-w)
Supplement: Supplementary file 3 — Additional file 3: Supplementary Table S2. Relative bacterial abundance at the phylum, genus and species level in fecal microbiota of mice at 43 DPT. [file 13046_2020_1801_MOESM3_ESM.xlsx]

## Sheet: 43DPT
Supplementary Table S2. Relative bacterial abundance at the phylum, genus and species level in fecal microbiota of mice at 43 DPT.
	Name	CCSCs BRAF wt#1		CCSCs BRAF wt#2		CCSCs BRAFV600E		Healthy		CCSCs BRAF wt#1 vs CCSCs BRAF wt#2		CCSCs BRAF wt#t1 vs CCSCs BRAFV600E		CCSCs BRAF wt#2 vs CCSCs BRAFV600E		CCSCs BRAF wt#1 vs Healthy		CCSCs BRAF wt#2 vs Healthy		CCSCs BRAFV600Evs Healthy
		Mean	SD	Mean	SD	Mean	SD	Mean	SD	p-Value	FDR	p-Value	FDR	p-Value	FDR	p-Value	FDR	p-Value	FDR	p-Value	FDR
PHYLUM	Actinobacteria	0	0	0.00258743	8.68807e-05	0.00244454	0.000553765	0.00138525	4.18761e-05	0.00632762	0.0168737	0.0691644	0.184438	0.752985	0.752985	0.0729744	0.102164	0.00320268	0.00512428	0.114334	0.182934
	Bacteroidetes	0.613102	0.0519106	0.611585	0.00324082	0.485925	0.155626	0.329482	0.0100073	0.970832	0.970832	0.387324	0.516433	0.457826	0.686739	0.0169322	0.0351339	0.00069447	0.00185192	0.291773	0.291773
	Candidatus Saccharibacteria	0.00682099	0.00030451	0.00135252	0.000245116	0.00210737	0.000794065	0	0	0.00254521	0.0152005	0.0158895	0.127116	0.327639	0.686739	0.0200765	0.0351339	0.0812379	0.0812379	0.165979	0.221306
	Chloroflexi	0.0011812	0.000808557	0	0	0	0	0.00309617	0.000511682	0.560703	0.747604	0.617018	0.617018	N/A	N/A	0.105456	0.123032	0.0237411	0.0271327	0.0295842	0.0911805
	Firmicutes	0.318107	0.054784	0.33376	0.000659753	0.412054	0.154531	0.600823	0.0079569	0.755531	0.863463	0.502828	0.574661	0.604194	0.725033	0.0186367	0.0351339	0.000446596	0.00185192	0.226624	0.258999
	Proteobacteria	0.00323602	0.00218877	0.0103718	0.000488861	0.00911394	0.0018664	0.0151595	0.000302711	0.0460067	0.0920133	0.101787	0.203573	0.453849	0.686739	0.0167409	0.0351339	0.00713491	0.00951321	0.0455903	0.0911805
	Tenericutes	0.0212699	0.00642521	0	0	0	0	0.00214192	0.0001036	0.137411	0.219858	0.139923	0.223877	N/A	N/A	0.148379	0.148379	0.00290498	0.00512428	0.0123523	0.0911805
	Verrucomicrobia	0	0	0.00176143	5.69689e-05	0.0421194	0.00409727	0	0	0.00380013	0.0152005	0.043667	0.174668	0.0455845	0.273507	N/A	N/A	0.000642756	0.00185192	0.0438987	0.0911805
GENUS	Acholeplasma	0.00939112	0.00472083	0	0	0	0	0	0	0.21768	0.32666	0.217584	0.509475	N/A	N/A	0.217951	0.31461	N/A	N/A	N/A	N/A
	Akkermansia	0	0	0.00170703	5.77173e-05	0.0415024	0.00421896	0	0	0.00181516	0.0158304	0.0456715	0.284179	0.0475967	0.165701	N/A	N/A	0.000694324	0.00347162	0.0458174	0.0997643
	Alistipes	0.0616061	0.00331227	0.0690094	0.00277733	0.100735	0.0538546	0	0	0.136424	0.263865	0.412928	0.545436	0.492928	0.599507	0.0242217	0.0605543	0.0181323	0.0296253	0.230254	0.308878
	Alkalitalea	0.042477	0.0189676	0	0	0	0	0	0	0.194913	0.309077	0.194807	0.509475	N/A	N/A	0.195839	0.289556	N/A	N/A	N/A	N/A
	Anaerostipes	0.0144349	0.00591685	0.028013	0.0018968	0.0409912	0.00754238	0.0982544	0.00507923	0.0906867	0.211602	0.0594068	0.302434	0.142224	0.266671	0.00429963	0.023351	0.0029658	0.00858522	0.0123746	0.0486144
	Anaerotignum	0.00277754	0.0003601	0.00338848	0.00011927	0.00374015	0.00096781	0.00346491	0.000315253	0.150445	0.278018	0.318129	0.513667	0.660746	0.725209	0.179334	0.277541	0.778847	0.808237	0.738966	0.761137
	Asticcacaulis	0	0	0	0	0	0	0.00177797	0.00014512	N/A	N/A	N/A	N/A	N/A	N/A	0.00467021	0.023351	0.00346675	0.00953357	0.00431675	0.0388019
	Bacteroides	0	0	0.20444	0.00102958	0.158876	0.0600817	0.00901836	0.00120196	1.67248e-05	0.000468294	0.166976	0.509475	0.477708	0.5985	0.0124558	0.046819	3.27917e-05	0.000901772	0.17574	0.241643
	Barnesiella	0.00222771	0.00166768	0	0	0	0	0.00165203	0.00026415	0.301652	0.402203	0.289123	0.513667	N/A	N/A	0.677291	0.677291	0.0324511	0.0482381	0.0572744	0.108624
	Blautia	0.00585911	0.00718553	0	0	0.00960071	0.0121821	0.00154413	0.000125025	0.476758	0.533969	0.744251	0.784444	0.4788	0.5985	0.551761	0.578459	0.00591821	0.0135626	0.521272	0.609999
	Butyricimonas	0.00102428	0.00143697	0	0	0	0	0	0	0.497444	0.535709	0.502162	0.589367	N/A	N/A	0.499139	0.531869	N/A	N/A	N/A	N/A
	Butyrivibrio	0.0317885	0.00204781	0.0024903	2.57121e-05	0.00794752	0.00641395	0.00240184	0.000215043	0.0314129	0.0925855	0.0376405	0.263483	0.441432	0.584248	0.00244577	0.0176639	0.621873	0.670647	0.436239	0.52159
	Caldilinea	0	0	0	0	0	0	0.00113572	0.000300853	N/A	N/A	N/A	N/A	N/A	N/A	0.426316	0.48615	0.186062	0.208845	0.0988756	0.164793
	Candidatus Cytomitobacter	0	0	0.00200967	6.2787e-06	0	0	0	0	5.77829e-06	0.000323584	N/A	N/A	0.193458	0.32243	N/A	N/A	2.33917e-05	0.000901772	N/A	N/A
	Candidatus Izimaplasma	0.00912489	0.0107846	0	0	0	0	0	0	0.447149	0.521673	0.44522	0.554051	N/A	N/A	0.44693	0.49238	N/A	N/A	N/A	N/A
	Candidatus Phytoplasma	0.00134545	0.000570562	0	0	0	0	0	0	0.185467	0.306315	0.185467	0.509475	N/A	N/A	0.110467	0.179509	N/A	N/A	N/A	N/A
	Candidatus Sulcia	0.00202264	0.00142571	0.00206248	0.000223777	0	0	0.0126682	0.0017782	0.972403	0.972403	0.330215	0.513667	0.050177	0.165701	0.0221598	0.0576154	0.0139796	0.0252535	0.0113588	0.0486144
	Caproiciproducens	0.00129883	0.000723294	0	0	0	0	0	0	0.185977	0.306315	0.304107	0.513667	N/A	N/A	0.366837	0.441563	N/A	N/A	N/A	N/A
	Carboxydocella	0	0	0	0	0	0	0.00127715	3.58406e-05	N/A	N/A	N/A	N/A	N/A	N/A	0.297398	0.386618	0.0139796	0.0252535	0.646545	0.7112
	Cellulosilyticum	0	0	0	0	0	0	0.00387756	0.00029512	N/A	N/A	N/A	N/A	N/A	N/A	0.00444959	0.023351	0.0292562	0.044697	0.0070901	0.0432106
	Citrobacter	0	0	0	0	0	0	0.00124293	0.000264823	N/A	N/A	N/A	N/A	N/A	N/A	0.0951966	0.158661	0.0357284	0.0504381	0.0953646	0.163908
	Clostridioides	0.00248157	0.00321986	0	0	0	0	0	0	0.496993	0.535709	0.505172	0.589367	N/A	N/A	0.497095	0.531869	N/A	N/A	N/A	N/A
	Clostridium	0.0257423	0.00760336	0.0179529	0.000116287	0.0150897	0.00627276	0.0320212	0.000382346	0.384556	0.478559	0.266013	0.513667	0.63507	0.714454	0.363728	0.441563	0.000403238	0.00329681	0.0624948	0.114574
	Croceibacter	0.0112005	0.0100014	0	0	0	0	0	0	0.35854	0.456324	0.35854	0.542656	N/A	N/A	0.35854	0.441563	N/A	N/A	N/A	N/A
	Dehalococcoides	0	0	0	0	0	0	0.00172462	0.000277068	N/A	N/A	N/A	N/A	N/A	N/A	0.0199644	0.0540703	0.015411	0.0264877	0.0159058	0.0535659
	Desulfallas	0.00309608	0.0006484	0.00266365	0.000253971	0.00379609	0.000122453	0.00772616	0.000949031	0.472461	0.533969	0.272337	0.513667	0.0296245	0.121191	0.0294576	0.0693642	0.0183139	0.0296253	0.0283855	0.0782143
	Ethanoligenens	0.00319946	9.73873e-05	0.00209154	4.58687e-05	0.00379176	0.000416678	0.0104208	0.000290127	0.00468713	0.026248	0.189409	0.509475	0.0290752	0.121191	0.000896808	0.00971542	0.000621233	0.00341678	0.00292039	0.0321243
	Eubacterium	0.00608383	0.00258652	0.00807972	0.000718027	0.012547	0.00891399	0.00990475	8.25115e-06	0.403328	0.480561	0.428557	0.545436	0.553119	0.638214	0.284207	0.37701	0.172697	0.197882	0.747298	0.761137
	Faecalibacterium	0.0064925	0.000400947	0.0021443	0.000247461	0.00665298	0.000488494	0.00839809	0.000316609	0.00581955	0.0271579	0.753881	0.784444	0.00729494	0.0820681	0.0341098	0.0739045	0.00205804	0.00665837	0.0513853	0.100935
	Faecalitalea	0	0	0.0013406	0.000169602	0	0	0	0	0.0208147	0.0647568	N/A	N/A	0.0259802	0.121191	N/A	N/A	0.0142338	0.0252535	N/A	N/A
	Fastidiosipila	0	0	0	0	0	0	0.00110676	3.38046e-05	N/A	N/A	N/A	N/A	N/A	N/A	0.443704	0.49238	0.000572614	0.00341678	0.00215065	0.0321243
	Flammeovirga	0	0	0	0	0	0	0.00222088	0.000391504	N/A	N/A	N/A	N/A	N/A	N/A	0.0332409	0.0739045	0.0475262	0.0637547	0.0430491	0.0986543
	Flavonifractor	0.0164554	0.00182001	0.00249723	0.00015402	0.0112803	0.00170637	0.00822808	0.000959903	0.00845332	0.0364143	0.09921	0.39684	0.0184998	0.118927	0.0298799	0.0693642	0.0140855	0.0252535	0.158283	0.23115
	Flintibacter	0.00232734	0.00169273	0	0	0.0022611	0.00202832	0.00155582	1.87555e-05	0.342431	0.445956	0.974935	0.974935	0.405419	0.552844	0.635497	0.645427	0.00128422	0.00470879	0.709048	0.749955
	Herbinix	0.0125179	0.000437955	0	0	0	0	0	0	0.000641046	0.0118689	0.00165	0.0462001	N/A	N/A	0.000709501	0.00922351	N/A	N/A	N/A	N/A
	Hungateiclostridium	0	0	0	0	0	0	0.0014628	6.0568e-05	N/A	N/A	N/A	N/A	N/A	N/A	0.0198772	0.0540703	0.00124207	0.00470879	0.00164092	0.0321243
	Lachnoanaerobaculum	0	0	0	0	0	0	0.00307978	0.00036809	N/A	N/A	N/A	N/A	N/A	N/A	0.00724262	0.0313847	0.0114874	0.0225645	0.00737892	0.0432106
	Lachnoclostridium	0.0184898	0.00728937	0.00956185	0.000402674	0.0148822	0.00233508	0.0253665	0.00173533	0.225865	0.32666	0.573661	0.655612	0.0865048	0.217083	0.323843	0.412741	0.00629256	0.0138436	0.0364103	0.0870681
	Lactobacillus	0.00211452	0.00112202	0.00453149	0.000220469	0.00325372	0.000844799	0	0	0.0960584	0.215171	0.370058	0.545349	0.17434	0.313812	0.196007	0.289556	0.00166243	0.0057146	0.0471613	0.0997643
	Mucinivorans	0.00231637	0.000460882	0	0	0	0	0	0	0.0896754	0.211602	0.0301298	0.260058	N/A	N/A	0.089189	0.15256	N/A	N/A	N/A	N/A
	Muribaculum	0.289578	0.0394555	0.16162	0.000332261	0.0596617	0.00842217	0.0499391	0.00132209	0.136645	0.263865	0.0150489	0.178357	0.0033996	0.0764909	0.0735003	0.134966	7.44876e-05	0.00136561	0.248115	0.318205
	Novibacillus	0.0124066	0.00654957	0	0	0	0	0	0	0.227495	0.32666	0.227444	0.509475	N/A	N/A	0.227487	0.31461	N/A	N/A	N/A	N/A
	Odoribacter	0.0755563	0.00809724	0.0323077	0.00212832	0.0935477	0.0289687	0.107649	0.0106299	0.0182269	0.0600414	0.48668	0.589367	0.0964811	0.217083	0.0768271	0.134966	0.0101941	0.0207657	0.584358	0.655912
	Oscillibacter	0.0181928	0.000208511	0.00745218	0.000448793	0.0296773	0.00769695	0.0638555	0.00157163	0.00105972	0.0118689	0.281543	0.513667	0.0552337	0.165701	0.000602186	0.00922351	0.000419594	0.00329681	0.0254123	0.0776487
	Paludibacter	0	0	0	0	0	0	0.00107404	3.41377e-05	N/A	N/A	N/A	N/A	N/A	N/A	0.00052319	0.00922351	0.000790604	0.0036236	0.000536112	0.0294862
	Parabacteroides	0.00250007	0.00112122	0.00534738	0.000225597	0.00219229	0.00066758	0.00812928	0.00133966	0.0720599	0.183425	0.770436	0.784444	0.0240452	0.121191	0.0449333	0.0912708	0.101422	0.121265	0.0303409	0.0794643
	Roseburia	0.00107807	0.000213015	0.00148614	9.92199e-05	0.00290087	0.00165964	0.0197988	0.000294743	0.133413	0.263865	0.26332	0.513667	0.351949	0.494929	0.000188621	0.00922351	0.000144171	0.00158588	0.00493843	0.0388019
	Ruminococcus	0.00622492	0.000543815	0.0053816	8.4093e-05	0.00565576	0.00225332	0.0118535	0.000789758	0.162519	0.284409	0.761545	0.784444	0.891535	0.891535	0.0142027	0.046819	0.0074459	0.0157509	0.0668542	0.118612
	Ruthenibacterium	0.00309269	0.000133904	0	0	0	0	0	0	0.000970519	0.0118689	0.0010998	0.0462001	N/A	N/A	0.00104773	0.00972896	N/A	N/A	N/A	N/A
	Salimicrobium	0	0	0.00109113	2.78322e-05	0.00103002	0.000345394	0.00237104	4.91157e-05	0.110824	0.238697	0.226299	0.509475	0.82632	0.848889	0.0147599	0.046819	0.000971306	0.00410937	0.0322132	0.0805329
	Spirosoma	0	0	0	0	0.00152174	0.000390037	0	0	N/A	N/A	0.114564	0.427704	0.115795	0.237568	N/A	N/A	N/A	N/A	0.114541	0.179994
	Stenotrophomonas	0	0	0.00262147	0.00020274	0.001534	0.000457434	0.00468034	0.000356209	0.0388289	0.103544	0.208326	0.509475	0.0915455	0.217083	0.0123858	0.046819	0.0192446	0.0302416	0.0165567	0.0535659
	Streptococcus	0	0	0	0	0.00176036	0.00118804	0.00284519	0.000267476	N/A	N/A	0.239571	0.513667	0.208074	0.334404	0.0146845	0.046819	0.00535269	0.0127999	0.334828	0.418535
	Tannerella	0	0	0	0	0	0	0.0075279	0.000489796	N/A	N/A	N/A	N/A	N/A	N/A	0.00227807	0.0176639	0.00276803	0.00845787	0.00235015	0.0321243
	Unknown Actinobacteria	0	0	0.00186848	0.000128275	0	0	0	0	0.00253914	0.0158304	N/A	N/A	0.116145	0.237568	N/A	N/A	0.00451331	0.0112833	N/A	N/A
	Unknown Bacteroidales	0.0195137	0.0032234	0.0211851	0.000129045	0.0102074	0.000171391	0.0106039	0.000303303	0.539984	0.570549	0.0552183	0.302434	0.000190914	0.00859113	0.0601278	0.11495	0.000484833	0.00333323	0.248778	0.318205
	Unknown Bacteroidetes	0.0294695	0.00118924	0.0155358	0.000841971	0.0115743	0.00213224	0.0153343	0.00115677	0.00542363	0.0271579	0.00917884	0.171338	0.134474	0.263102	0.00681751	0.0313847	0.860538	0.876474	0.159704	0.23115
	Unknown Bacteroidia	0.00621217	0.00368828	0	0	0	0	0	0	0.292875	0.400025	0.164589	0.509475	N/A	N/A	0.26813	0.363092	N/A	N/A	N/A	N/A
	Unknown Candidatus Saccharibacteria	0.0068169	0.000298718	0.00135252	0.000245116	0.00210537	0.00079689	0	0	0.00249095	0.0158304	0.0159248	0.178357	0.329812	0.486358	0.0197058	0.0540703	0.0812379	0.101547	0.166694	0.235082
	Unknown Clostridia	0.00205829	0.00136371	0.00163597	0.000154993	0.00107839	0.000203554	0.00263839	0.000321146	0.7059	0.718734	0.420707	0.545436	0.0911137	0.217083	0.617442	0.637043	0.0578369	0.0757388	0.0284415	0.0782143
	Unknown Clostridiaceae	0	0	0	0	0.00126989	0.000864829	0	0	N/A	N/A	0.423985	0.545436	0.335046	0.486358	N/A	N/A	N/A	N/A	0.34252	0.418635
	Unknown Clostridiales	0.0364863	0.0107469	0.059987	0.000392766	0.0679792	0.0308321	0.078124	0.00497002	0.198693	0.309077	0.305777	0.513667	0.776308	0.831758	0.0381352	0.0799609	0.0357652	0.0504381	0.691053	0.745253
	Unknown Clostridiales Family XIII. Incertae Sedis	0.00115822	5.33328e-05	0	0	0.0010431	0.000447035	0	0	0.0116282	0.0465127	0.752283	0.784444	0.216557	0.336037	0.00314767	0.0204598	N/A	N/A	0.139779	0.213552
	Unknown Erysipelotrichaceae	0	0	0.00159888	3.48173e-05	0	0	0.00161918	4.33566e-05	0.0154059	0.0539207	N/A	N/A	0.051661	0.165701	0.0151261	0.046819	0.656956	0.694857	0.0500943	0.100935
	Unknown Firmicutes	0.00642492	0.00261385	0.0105778	0.00011133	0.0118352	0.00244115	0.0105632	0.00108394	0.153903	0.278018	0.165795	0.509475	0.542441	0.638214	0.174528	0.27669	0.986661	0.986661	0.570031	0.653161
	Unknown Flavobacteriales	0.00290358	0.00297103	0	0	0	0	0	0	0.40128	0.480561	0.399738	0.545436	N/A	N/A	0.403988	0.468914	N/A	N/A	N/A	N/A
	Unknown Holosporaceae	0	0	0.00244019	0.000208794	0.00177924	0.000223592	0	0	0.0147068	0.0539207	0.0325073	0.260058	0.0924948	0.217083	N/A	N/A	0.00400272	0.0104833	0.00883108	0.0441554
	Unknown Lachnospiraceae	0.0466222	0.026045	0.145304	0.00268278	0.12517	0.104093	0.129403	0.0051554	0.033443	0.0936405	0.409324	0.545436	0.830025	0.848889	0.0477784	0.0941089	0.0607642	0.0777216	0.959423	0.959423
	Unknown Muribaculaceae	0.0574411	0.000990116	0.0900259	0.00210784	0.0398499	0.00727682	0.0982478	0.00112791	0.00254417	0.0158304	0.0771874	0.332499	0.0112074	0.100866	0.00067567	0.00922351	0.0397678	0.0546807	0.00785647	0.0432106
	Unknown Oscillospiraceae	0.0187458	0.0104662	0.00307269	9.87621e-05	0.0139609	0.00475648	0.0441925	0.000613737	0.280824	0.393154	0.615741	0.689629	0.190598	0.32243	0.0754008	0.134966	0.000114251	0.00157095	0.0123505	0.0486144
	Unknown Proteobacteria	0	0	0	0	0.00133579	5.31355e-05	0.0011243	8.31424e-07	N/A	N/A	0.0733951	0.332499	0.0147564	0.110673	0.22669	0.31461	0.104694	0.122514	0.111861	0.179994
	Unknown Sphingobacteriaceae	0.00241601	0.00156446	0.00312199	3.86761e-05	0	0	0.00370617	0.000444903	0.638371	0.662015	0.321431	0.513667	0.00613181	0.0820681	0.37855	0.447377	0.205545	0.226099	0.0163965	0.0535659
SPECIES	Acholeplasma palmae	0.00912013	0.00445536	0	0	0	0	0	0	0.211869	0.345909	0.211861	0.486707	N/A	N/A	0.212099	0.311079	N/A	N/A	N/A	N/A
	Akkermansia muciniphila	0	0	0.00163737	8.00443e-05	0.040334	0.00486015	0	0	0.00259006	0.0172671	0.0541278	0.293347	0.0563295	0.164482	N/A	N/A	0.00141385	0.00558472	0.0542622	0.12319
	Alistipes finegoldii	0.0242349	0.00231242	0	0	0.014757	0.00868441	0	0	0.0430999	0.114933	0.274351	0.489072	0.25295	0.435455	0.0429048	0.0971079	N/A	N/A	0.251211	0.334948
	Alistipes shahii	0.00409649	0.00365023	0	0	0	0	0	0	0.358144	0.485075	0.358323	0.491547	N/A	N/A	0.358495	0.468411	N/A	N/A	N/A	N/A
	Alistipes sp. 5CPEGH6	0	0	0.0131692	0.000541093	0.0401919	0.0454175	0	0	0.0184499	0.0573242	0.429244	0.528779	0.554673	0.653083	N/A	N/A	0.0184908	0.0317442	0.429181	0.507763
	Alistipes sp. dk3624	0.0122207	0.00401879	0.0274734	5.74254e-05	0.023054	0.00639146	0	0	0.117203	0.253412	0.179583	0.486707	0.50712	0.638272	0.14577	0.23755	2.58261e-06	0.00012728	0.123384	0.220516
	Alkalitalea saponilacus	0.042477	0.0189676	0	0	0	0	0	0	0.194913	0.331154	0.194807	0.486707	N/A	N/A	0.195839	0.292099	N/A	N/A	N/A	N/A
	Anaerostipes hadrus	0.00867096	0.00429126	0.00688041	0.00053786	0.0171885	0.006728	0.0521545	0.00326333	0.617472	0.658636	0.270243	0.489072	0.163386	0.338767	0.00759813	0.0393315	0.00265766	0.00839819	0.0221113	0.0773895
	Anaerostipes rhamnosivorans	0	0	0	0	0.0011021	0.000407283	0.00797709	0.000594152	N/A	N/A	0.204231	0.486707	0.37947	0.543163	0.0032384	0.0268726	0.00353706	0.0103492	0.00544437	0.0415752
	Anaerotignum propionicum	0.00277754	0.0003601	0.00338848	0.00011927	0.00374015	0.00096781	0.00346491	0.000315253	0.150445	0.306421	0.318129	0.489072	0.660746	0.719917	0.179334	0.272094	0.778847	0.799077	0.738966	0.775915
	Asticcacaulis excentricus	0	0	0	0	0	0	0.00177797	0.00014512	N/A	N/A	N/A	N/A	N/A	N/A	0.00467021	0.0293556	0.00346675	0.0103492	0.00431675	0.0362607
	Bacteroides caecimuris	0	0	0.0746987	0.00118188	0.04782	0.0080692	0	0	0.000125888	0.00268712	0.075759	0.321976	0.0430769	0.163968	N/A	N/A	0.0071293	0.0170671	0.0757217	0.155137
	Bacteroides ovatus	0	0	0.00945639	0.000357114	0.0068257	0.00241085	0.0079804	0.00121069	0.0170215	0.0573242	0.156287	0.469752	0.266424	0.442022	0.0682144	0.130497	0.240014	0.257142	0.606508	0.673332
	Barnesiella viscericola	0.00222771	0.00166768	0	0	0	0	0.00165203	0.00026415	0.301652	0.438767	0.289123	0.489072	N/A	N/A	0.677291	0.693042	0.0324511	0.0483705	0.0572744	0.126607
	Blautia sp. SC05B48	0	0	0	0	0	0	0.00129851	0.000146062	N/A	N/A	N/A	N/A	N/A	N/A	0.0398071	0.0956608	0.0126482	0.0256207	0.0140495	0.0590079
	Butyricimonas faecalis	0.00102428	0.00143697	0	0	0	0	0	0	0.497444	0.550003	0.502162	0.572528	N/A	N/A	0.499139	0.535661	N/A	N/A	N/A	N/A
	Butyrivibrio fibrisolvens	0.0222745	0.00750995	0.00220891	2.51704e-05	0.0033545	0.00213098	0.00180859	0.000151084	0.164701	0.306421	0.0755949	0.321976	0.586165	0.658308	0.161495	0.253778	0.0660301	0.080252	0.413761	0.496513
	Butyrivibrio hungatei	0.00182196	0.00232179	0	0	0	0	0	0	0.490988	0.550003	0.494245	0.572528	N/A	N/A	0.56396	0.597933	N/A	N/A	N/A	N/A
	Caldilinea aerophila	0	0	0	0	0	0	0.00113572	0.000300853	N/A	N/A	N/A	N/A	N/A	N/A	0.426316	0.513915	0.186062	0.207027	0.0988756	0.188763
	Candidatus Izimaplasma sp. HR1	0.00912489	0.0107846	0	0	0	0	0	0	0.447149	0.533909	0.44522	0.540624	N/A	N/A	0.44693	0.521785	N/A	N/A	N/A	N/A
	Candidatus Phytoplasma ziziphi	0.0010733	0.000382616	0	0	0	0	0	0	0.157201	0.306421	0.157201	0.469752	N/A	N/A	0.0905226	0.15932	N/A	N/A	N/A	N/A
	Candidatus Saccharibacteria bacterium YM S32 TM7 50 20	0.00544165	0.00191925	0.00131924	0.000240384	0.0018752	0.000561761	0	0	0.0946986	0.222198	0.127761	0.469752	0.327016	0.497337	0.155595	0.248952	0.0815755	0.09643	0.132891	0.23256
	Candidatus Sulcia muelleri	0.0020053	0.00143866	0.00206248	0.000223777	0	0	0.0126682	0.0017782	0.960752	0.960752	0.337432	0.489072	0.0495407	0.163968	0.0222426	0.0699052	0.0139796	0.0267731	0.0113477	0.0560708
	Caproiciproducens sp. NJN-50	0.00129883	0.000723294	0	0	0	0	0	0	0.185977	0.326745	0.304107	0.489072	N/A	N/A	0.366837	0.468411	N/A	N/A	N/A	N/A
	Carboxydocella thermautotrophica	0	0	0	0	0	0	0.00127715	3.58406e-05	N/A	N/A	N/A	N/A	N/A	N/A	0.297398	0.402632	0.0292562	0.0462248	0.646545	0.705322
	Clostridiales bacterium CCNA10	0.00646318	0.000394232	0.00209888	0.000234015	0.00605315	0.00125205	0.00827457	0.000354041	0.00547216	0.0243207	0.701835	0.764821	0.0481622	0.163968	0.040221	0.0956608	0.00235286	0.00785689	0.137121	0.235064
	Clostridioides difficile	0.00248157	0.00321986	0	0	0	0	0	0	0.496993	0.550003	0.505172	0.572528	N/A	N/A	0.497095	0.535661	N/A	N/A	N/A	N/A
	Clostridium cellulovorans	0	0	0.0114365	0.000182977	0.00281485	0.00201855	0	0	0.000134356	0.00268712	0.316856	0.489072	0.0265376	0.117181	N/A	N/A	0.000184963	0.00208744	0.296415	0.38306
	Clostridium estertheticum	0	0	0	0	0.00151387	0.0011128	0	0	N/A	N/A	0.339474	0.489072	0.30979	0.481233	N/A	N/A	N/A	N/A	0.338354	0.429428
	Clostridium hylemonae	0.00123291	0.000585171	0	0	0.00221097	0.000477354	0.00116559	1.58725e-05	0.36161	0.485075	0.208481	0.486707	0.0496208	0.163968	0.897331	0.907645	0.00648229	0.0165194	0.198489	0.29934
	Clostridium scindens	0.00282371	2.63973e-05	0.00108209	3.19816e-05	0.00125541	0.000393835	0.00263463	3.02966e-05	0.000283347	0.00453355	0.0302434	0.212548	0.598311	0.661768	0.021846	0.0699052	0.00040233	0.00301345	0.0386485	0.108216
	Clostridium sp. BNL1100	0	0	0.00245145	8.92839e-05	0	0	0	0	0.000714093	0.00816106	N/A	N/A	0.0262719	0.117181	N/A	N/A	0.000766332	0.00390361	N/A	N/A
	Clostridium sp. SYSU GA15002T	0	0	0	0	0	0	0.00405323	0.000451738	N/A	N/A	N/A	N/A	N/A	N/A	0.0513117	0.10501	0.0500857	0.064865	0.0501306	0.120313
	Clostridium sphenoides	0	0	0	0	0.00108681	5.2234e-06	0	0	N/A	N/A	0.00216353	0.0417333	0.00045934	0.0167659	N/A	N/A	N/A	N/A	1.86916e-05	0.00157009
	Croceibacter atlanticus	0.0112005	0.0100014	0	0	0	0	0	0	0.35854	0.485075	0.35854	0.491547	N/A	N/A	0.35854	0.468411	N/A	N/A	N/A	N/A
	Desulfallas gibsoniae	0.00309608	0.0006484	0.00266365	0.000253971	0.00379609	0.000122453	0.00772616	0.000949031	0.472461	0.550003	0.272337	0.489072	0.0296245	0.120144	0.0294576	0.0848205	0.0183139	0.0317442	0.0283855	0.0884848
	Ethanoligenens harbinense	0.00267515	0.000201746	0.00152664	7.6561e-05	0.00341996	0.000411469	0.00997779	0.000321025	0.017196	0.0573242	0.148301	0.469752	0.0235725	0.117181	0.00134514	0.0147965	0.000761628	0.00390361	0.00315167	0.0294156
	Eubacterium cellulosolvens	0.00150165	0.00115468	0.00135416	4.42719e-05	0.00193135	0.000929275	0	0	0.88624	0.908964	0.721554	0.766651	0.472804	0.623279	0.453658	0.521785	0.0278199	0.0448526	0.215626	0.312285
	Eubacterium eligens	0.00454972	0.00139665	0.00671047	0.000677821	0.0105846	0.00796083	0.00912856	0.000150397	0.187879	0.326745	0.401711	0.525314	0.563694	0.653169	0.0439782	0.0971079	0.0388365	0.0534256	0.838868	0.869937
	Faecalitalea cylindroides	0	0	0.0013406	0.000169602	0	0	0	0	0.0208147	0.0616732	N/A	N/A	0.0259802	0.117181	N/A	N/A	0.0142338	0.0267731	N/A	N/A
	Fastidiosipila sanguinis	0	0	0	0	0	0	0.00110676	3.38046e-05	N/A	N/A	N/A	N/A	N/A	N/A	0.443704	0.521785	0.000572614	0.00347973	0.00215065	0.0258078
	Flammeovirga pectinis	0	0	0	0	0	0	0.00221511	0.000399662	N/A	N/A	N/A	N/A	N/A	N/A	0.0340634	0.0936745	0.0489824	0.0644935	0.045318	0.11896
	Flavonifractor plautii	0.0164554	0.00182001	0.00249723	0.00015402	0.0112803	0.00170637	0.00822808	0.000959903	0.00845332	0.0355929	0.09921	0.401564	0.0184998	0.11254	0.0298799	0.0848205	0.0140855	0.0267731	0.158283	0.248428
	Flintibacter sp. KGMB00164	0.00232734	0.00169273	0	0	0.0022611	0.00202832	0.00155582	1.87555e-05	0.342431	0.485075	0.974935	0.974935	0.405419	0.558407	0.635497	0.657927	0.00128422	0.00533963	0.709048	0.753925
	Herbinix luporum	0.0125179	0.000437955	0	0	0	0	0	0	0.000641046	0.00816106	0.00165	0.0417333	N/A	N/A	0.000709501	0.0124872	N/A	N/A	N/A	N/A
	Hungateiclostridium saccincola	0	0	0	0	0	0	0.00145225	6.73242e-05	N/A	N/A	N/A	N/A	N/A	N/A	0.0201868	0.0683246	0.00154135	0.00579842	0.00171928	0.0258078
	Lachnoanaerobaculum umeaense	0	0	0	0	0	0	0.00307978	0.00036809	N/A	N/A	N/A	N/A	N/A	N/A	0.00724262	0.0393315	0.0114874	0.0239386	0.00737892	0.0442736
	Lachnoclostridium phocaeense	0.00901917	0.00779699	0.00240802	7.37161e-05	0.00295107	0.00103254	0.00425156	0.00046495	0.442499	0.533909	0.389148	0.525041	0.535447	0.64915	0.479002	0.527225	0.0310908	0.0472341	0.245834	0.334948
	Lachnoclostridium phytofermentans	0.0014312	0.000107475	0	0	0	0	0	0	0.00362365	0.0207065	0.011866	0.144087	N/A	N/A	0.0586385	0.117277	N/A	N/A	N/A	N/A
	Lachnospiraceae bacterium Choco86	0.00141934	0.000529692	0	0	0.00299704	0.00153818	0.0276752	0.00237814	0.122327	0.257531	0.303817	0.489072	0.256501	0.435455	0.00427786	0.0290149	0.0392239	0.0534256	0.00652136	0.0442736
	Lachnospiraceae bacterium GAM79	0.00133776	0.00106209	0.0189001	0.00124007	0.0160498	0.00247459	0	0	0.00429371	0.0214685	0.0163424	0.154344	0.282599	0.458438	0.456562	0.521785	0.0302744	0.0468956	0.0712307	0.149585
	Lachnospiraceae bacterium KM106-2	0	0	0	0	0	0	0.0078914	0.000122584	N/A	N/A	N/A	N/A	N/A	N/A	0.000996861	0.0131715	0.000161436	0.00208744	0.000254705	0.0106976
	Lachnospiraceae bacterium oral taxon 500	0	0	0	0	0.00132113	0.000484335	0.00111268	8.06233e-05	N/A	N/A	0.155473	0.469752	0.141841	0.304542	0.025253	0.0766298	0.00938347	0.0211798	0.609205	0.673332
	Lactobacillus delbrueckii	0	0	0	0	0.00134478	0.000941458	0	0	N/A	N/A	0.243523	0.489072	0.577375	0.658308	N/A	N/A	N/A	N/A	0.295733	0.38306
	Lactobacillus fructivorans	0	0	0.0010443	0.000190773	0	0	0	0	0.0817824	0.204456	N/A	N/A	0.0179201	0.11254	N/A	N/A	0.0817824	0.09643	N/A	N/A
	Lactobacillus jinshani	0.00111647	0.00102752	0	0	0	0	0	0	0.372241	0.488185	0.338134	0.489072	N/A	N/A	0.367277	0.468411	N/A	N/A	N/A	N/A
	Mucinivorans hirudinis	0.00231637	0.000460882	0	0	0	0	0	0	0.0896754	0.217395	0.0301298	0.212548	N/A	N/A	0.089189	0.15932	N/A	N/A	N/A	N/A
	Muribaculaceae bacterium DSM 108610	0.0425427	0.00294641	0.0780696	0.00140903	0.0358148	0.00675618	0.0577212	0.00708918	0.00419896	0.0214685	0.325832	0.489072	0.0130775	0.11254	0.107648	0.182173	0.0576807	0.0725257	0.0870689	0.174138
	Muribaculum intestinale	0.00485527	0.00565005	0.00160586	0.000268523	0.00138591	0.000813208	0.00132786	0.00032482	0.501878	0.550003	0.480625	0.572528	0.751248	0.783444	0.471047	0.527225	0.449373	0.473339	0.933851	0.956404
	Muribaculum sp. H5	0.139184	0.02188	0.0386675	0.000151593	0.0159224	0.00309537	0.0105595	0.00114615	0.0972116	0.222198	0.0156926	0.154344	0.00915511	0.111387	0.0141996	0.0578739	0.00084484	0.00392602	0.148378	0.244388
	Muribaculum sp. TLL-A4	0.0882027	0.0116639	0.0979405	0.00184742	0.033115	0.0117055	0.0190238	0.000993491	0.363807	0.485075	0.042166	0.256008	0.0163014	0.11254	0.0140166	0.0578739	0.000353063	0.00301345	0.231912	0.33018
	Novibacillus thermophilus	0.0124066	0.00654957	0	0	0	0	0	0	0.227495	0.363993	0.227444	0.489072	N/A	N/A	0.227487	0.322885	N/A	N/A	N/A	N/A
	Odoribacter splanchnicus	0.0755563	0.00809724	0.0323077	0.00212832	0.0935477	0.0289687	0.107649	0.0106299	0.0182269	0.0573242	0.48668	0.572528	0.0964811	0.234771	0.0768271	0.14085	0.0101941	0.0223703	0.584358	0.663325
	Oscillibacter valericigenes	0.0181928	0.000208511	0.00745218	0.000448793	0.0296773	0.00769695	0.0638555	0.00157163	0.00105972	0.00941973	0.281543	0.489072	0.0552337	0.164482	0.000602186	0.0124872	0.000419594	0.00301345	0.0254123	0.0853854
	Paludibacter propionicigenes	0	0	0	0	0	0	0.00107404	3.41377e-05	N/A	N/A	N/A	N/A	N/A	N/A	0.00052319	0.0124872	0.000790604	0.00390361	0.000536112	0.0150111
	Roseburia hominis	0	0	0.00110944	5.37266e-05	0	0	0.00176791	3.69806e-05	0.261095	0.401684	N/A	N/A	0.692298	0.743202	0.0375601	0.0956608	0.00487	0.0128243	0.19956	0.29934
	Roseburia intestinalis	0	0	0	0	0.00190695	0.00110501	0.0177673	0.000350542	N/A	N/A	0.279457	0.489072	0.191235	0.362114	0.000200653	0.0124872	0.000239546	0.00236552	0.00266061	0.0279364
	Ruminococcus albus	0.00234052	0.000865723	0.00230527	7.51297e-05	0.00140854	0.000590994	0.00137485	0.000157706	0.959466	0.960752	0.335541	0.489072	0.167063	0.338767	0.260858	0.364373	0.0171728	0.030833	0.945019	0.956404
	Ruminococcus champanellensis	0.00141963	9.6261e-05	0	0	0.00146645	0.00152026	0.00583749	4.95338e-05	0.00346915	0.0207065	0.96928	0.974935	0.420083	0.56789	0.000300103	0.0124872	8.5526e-05	0.00168914	0.15319	0.247461
	Ruminococcus gnavus	0.00486034	0.00638702	0	0	0.00894117	0.0121137	0	0	0.477243	0.550003	0.714417	0.766651	0.48667	0.623279	0.479296	0.527225	N/A	N/A	0.487784	0.569082
	Ruthenibacterium lactatiformans	0.00309269	0.000133904	0	0	0	0	0	0	0.000970519	0.00941973	0.0010998	0.0417333	N/A	N/A	0.00104773	0.0131715	N/A	N/A	N/A	N/A
	Salimicrobium jeotgali	0	0	0.00109113	2.78322e-05	0.00103002	0.000345394	0.00237104	4.91157e-05	0.110824	0.246275	0.226299	0.489072	0.82632	0.830025	0.0147599	0.0578739	0.000971306	0.00426295	0.0322132	0.0933071
	Stenotrophomonas maltophilia	0	0	0.00261237	0.000198341	0.001534	0.000457434	0.00468034	0.000356209	0.0389665	0.107494	0.208326	0.486707	0.0923203	0.232832	0.0123858	0.0573659	0.0188858	0.0317442	0.0165567	0.0604681
	Streptococcus ferus	0	0	0	0	0.0016606	0.00113705	0.0025615	0.000285241	N/A	N/A	0.244113	0.489072	0.309835	0.481233	0.0188134	0.0683246	0.00696416	0.0170671	0.390654	0.47615
	Unknown Actinobacteria	0	0	0.00186848	0.000128275	0	0	0	0	0.00253914	0.0172671	N/A	N/A	0.116145	0.267053	N/A	N/A	0.00451331	0.0122949	N/A	N/A
	Unknown Akkermansia	0	0	0	0	0.00116639	0.000638363	0	0	N/A	N/A	0.235071	0.489072	0.246988	0.435455	N/A	N/A	N/A	N/A	0.237084	0.331918
	Unknown Alistipes	0.0205168	0.00652521	0.0282368	0.00230828	0.0221174	0.00701088	0	0	0.255437	0.400685	0.83517	0.865725	0.36176	0.528169	0.141027	0.234158	0.0367912	0.0519018	0.140559	0.236139
	Unknown Bacteroidales	0.0195137	0.0032234	0.0211851	0.000129045	0.0102074	0.000171391	0.0106039	0.000303303	0.539984	0.583767	0.0552183	0.293347	0.000190914	0.0139367	0.0601278	0.117583	0.000484833	0.00319182	0.248778	0.334948
	Unknown Bacteroides	0	0	0.119365	0.000300169	0.102915	0.048379	0	0	5.79292e-06	0.000231717	0.204921	0.486707	0.714652	0.756081	N/A	N/A	3.22228e-06	0.00012728	0.205842	0.303346
	Unknown Bacteroidetes	0.0294695	0.00118924	0.0155358	0.000841971	0.0115743	0.00213224	0.0153343	0.00115677	0.00542363	0.0243207	0.00917884	0.130034	0.134474	0.297474	0.00681751	0.0393315	0.860538	0.87157	0.159704	0.248428
	Unknown Bacteroidia	0.00621217	0.00368828	0	0	0	0	0	0	0.292875	0.433889	0.164589	0.469752	N/A	N/A	0.26813	0.368678	N/A	N/A	N/A	N/A
	Unknown Butyrivibrio	0.00769019	0.00778661	0	0	0.00444262	0.00432056	0	0	0.401456	0.509114	0.657381	0.72568	0.393646	0.552619	0.400003	0.493763	N/A	N/A	0.391123	0.47615
	Unknown Candidatus Cytomitobacter	0	0	0.00200967	6.2787e-06	0	0	0	0	5.77829e-06	0.000231717	N/A	N/A	0.193458	0.362114	N/A	N/A	1.31954e-05	0.000347479	N/A	N/A
	Unknown Cellulosilyticum	0	0	0	0	0	0	0.00387245	0.000287896	N/A	N/A	N/A	N/A	N/A	N/A	0.00428629	0.0290149	0.0348984	0.0510551	0.0069351	0.0442736
	Unknown Citrobacter	0	0	0	0	0	0	0.00124004	0.000268902	N/A	N/A	N/A	N/A	N/A	N/A	0.096862	0.167134	0.096862	0.112531	0.096862	0.188763
	Unknown Clostridia	0.00205829	0.00136371	0.00163597	0.000154993	0.00107839	0.000203554	0.00263839	0.000321146	0.7059	0.733402	0.420707	0.528779	0.0911137	0.232832	0.617442	0.646844	0.0578369	0.0725257	0.0284415	0.0884848
	Unknown Clostridiaceae	0	0	0	0	0.00126989	0.000864829	0	0	N/A	N/A	0.423985	0.528779	0.335046	0.499151	N/A	N/A	N/A	N/A	0.34252	0.429428
	Unknown Clostridiales	0.0364863	0.0107469	0.059987	0.000392766	0.0679792	0.0308321	0.078124	0.00497002	0.198693	0.331154	0.305777	0.489072	0.776308	0.798176	0.0381352	0.0956608	0.0357652	0.0513719	0.691053	0.74421
	Unknown Clostridium	0.0243579	0.00783513	0.00329188	0.00030516	0.00876682	0.00454915	0.0245647	0.00122613	0.16325	0.306421	0.135383	0.469752	0.231566	0.422608	0.97393	0.97393	0.00175933	0.0063176	0.0417095	0.113019
	Unknown Dehalococcoides	0	0	0	0	0	0	0.00172462	0.000277068	N/A	N/A	N/A	N/A	N/A	N/A	0.0199644	0.0683246	0.015411	0.0283133	0.0159906	0.0604681
	Unknown Erysipelotrichaceae	0	0	0.00159888	3.48173e-05	0	0	0.00161918	4.33566e-05	0.0154059	0.0573242	N/A	N/A	0.051661	0.163968	0.0151261	0.0578739	0.656956	0.682888	0.0500943	0.120313
	Unknown Firmicutes	0.00642492	0.00261385	0.0105778	0.00011133	0.0118352	0.00244115	0.0105632	0.00108394	0.153903	0.306421	0.165795	0.469752	0.542441	0.64915	0.174528	0.269446	0.986661	0.986661	0.570031	0.655926
	Unknown Flavobacteriales	0.00290358	0.00297103	0	0	0	0	0	0	0.40128	0.509114	0.399738	0.525314	N/A	N/A	0.403988	0.493763	N/A	N/A	N/A	N/A
	Unknown Holosporaceae	0	0	0.00244019	0.000208794	0.00177924	0.000223592	0	0	0.0147068	0.0573242	0.0325073	0.212548	0.0924948	0.232832	N/A	N/A	0.00400272	0.0112934	0.00883108	0.0492463
	Unknown Lachnoclostridium	0.00378898	0.000781205	0.00499069	0.000239052	0.00674658	0.00338404	0.0163291	0.00142232	0.173009	0.314562	0.35165	0.491547	0.540337	0.64915	0.00826895	0.040426	0.00799332	0.0185727	0.0661719	0.142524
	Unknown Lachnospiraceae	0.0466222	0.026045	0.145304	0.00268278	0.12517	0.104093	0.129403	0.0051554	0.033443	0.0955515	0.409324	0.527159	0.830025	0.830025	0.0477784	0.100107	0.0607642	0.0750058	0.959423	0.959423
	Unknown Lachnospiraceae bacterium	0	0	0	0	0.00194479	5.72564e-05	0	0	N/A	N/A	0.0024549	0.0417333	0.000831972	0.0202447	N/A	N/A	N/A	N/A	0.00148097	0.0258078
	Unknown Lactobacillus	0	0	0.0019325	0.000210357	0.00140489	0.000114659	0	0	0.0186304	0.0573242	0.026537	0.212548	0.0894709	0.232832	N/A	N/A	0.0115148	0.0239386	0.00938024	0.0492463
	Unknown Muribaculaceae	0.0148985	0.00393653	0.0119563	0.000698813	0.00403511	0.000520636	0.0405266	0.00596126	0.407291	0.509114	0.0607772	0.303886	0.00599715	0.0895244	0.0367229	0.0956608	0.0213624	0.035159	0.0131799	0.0582689
	Unknown Muribaculum	0.0573355	0.000261525	0.0234063	0.00206275	0.00923839	0.00100121	0.0190279	0.00313691	0.00187249	0.0149799	0.000231364	0.0196659	0.0128439	0.11254	0.00335908	0.0268726	0.240867	0.257142	0.0521813	0.121756
	Unknown Oscillospiraceae	0.0187458	0.0104662	0.00307269	9.87621e-05	0.0139609	0.00475648	0.0441925	0.000613737	0.280824	0.423885	0.615741	0.688657	0.190598	0.362114	0.0754008	0.14085	0.000114251	0.00180517	0.0123505	0.0576358
	Unknown Parabacteroides	0.0024903	0.00112346	0.00534128	0.000234229	0.00214782	0.000724824	0.00812351	0.00134781	0.0723359	0.186673	0.751854	0.788983	0.0272888	0.117181	0.0452435	0.0971079	0.102612	0.117484	0.0312629	0.0933071
	Unknown Proteobacteria	0	0	0	0	0.00133579	5.31355e-05	0.0011243	8.31424e-07	N/A	N/A	0.0733951	0.321976	0.0147564	0.11254	0.22669	0.322885	0.104694	0.118154	0.111861	0.208807
	Unknown Ruminococcus	0.00192479	0.000313	0.00217757	0.000188004	0.001959	0.00031309	0.00367073	0.000443154	0.430793	0.530207	0.922951	0.945191	0.486467	0.623279	0.0450447	0.0971079	0.0482393	0.0644935	0.0467461	0.11899
	Unknown Sphingobacteriaceae	0.00241601	0.00156446	0.00312199	3.86761e-05	0	0	0.00370617	0.000444903	0.638371	0.67197	0.321431	0.489072	0.00613181	0.0895244	0.37855	0.475892	0.205545	0.225529	0.0163965	0.0604681
	Unknown Spirosoma	0	0	0	0	0.0015182	0.000395043	0	0	N/A	N/A	0.116268	0.449218	0.117064	0.267053	N/A	N/A	N/A	N/A	0.116245	0.212273
	Unknown Tannerella	0	0	0	0	0	0	0.00746232	0.000476497	N/A	N/A	N/A	N/A	N/A	N/A	0.00216066	0.0211264	0.0023869	0.00785689	0.00213747	0.0258078
