# Supplementary material for: BRAFV600E mutation impinges on gut microbial markers defining novel biomarkers for serrated colorectal cancer effective therapies
Source: J Exp Clin Cancer Res. 2020 Dec 14;39:285. doi: 10.1186/s13046-020-01801-w (PMC7737386; doi:10.1186/s13046-020-01801-w)
Supplement: Supplementary file 4 — Additional file 4: Supplementary Table S3. Relative abundance of predicted function for specific KEGG modules (level 1–3) in fecal microbiota of mice at 43 DPT. [file 13046_2020_1801_MOESM4_ESM.xlsx]

## Sheet: Foglio1
			Supplementary Table S3. Relative abundance of predicted function for specific KEGG modules (level 1-3) in fecal microbiota of mice at 43 DPT.
L1	L2	CCSCs wt		CCSCs BRAFV600E		Healthy		CCSCs wt vs Healthy		CCSCS BRAFV600E vs Healthy		CCSCs wt vs CCSCS BRAFV600E		L3	CCSCs wt		CCSCs BRAFV600E		Healthy		CCSCs wt vs Healthy		CCSCS BRAFV600E vs Healthy		CCSCs wt vs CCSCS BRAFV600E
		Mean	SD	Mean	SD	Mean	SD	p-Value	FDR	p-Value	FDR	p-Value	FDR		Mean	SD	Mean	SD	Mean	SD	p-Value	FDR	p-Value	FDR	p-Value	FDR
Cellular Processes	Cell Communication	0	0	2.19e-07	3.8e-07	3.72e-07	6.44e-07	0.391002	0.421871	0.738818	0.776706	0.391002	0.517132
	Cell Growth and Death	0.547322	0.0163816	0.512272	0.00718104	0.498335	0.00453236	4.49181e-05	0.00030694	0.0356176	0.112333	0.000837834	0.0085878	Cell cycle - Caulobacter	0.494493	0.0010916	0.500558	0.00602994	0.545116	0.0164859	7.6468e-05	0.000716615	0.179344	0.323214	0.000103846	0.00309649
	Cell Motility	1.62205	0.355779	2.14002	0.213217	3.0585	0.196235	1.43134e-05	0.000195616	0.00156358	0.0128213	0.0194461	0.0498307	Bacterial chemotaxis	0.324211	0.0886136	0.445437	0.0565494	0.63642	0.0442957	2.58624e-05	0.000498993	0.00423221	0.0433802	0.0302821	0.0856253
														Bacterial motility proteins	0.631512	0.175171	0.927712	0.0871176	1.38784	0.0801302	2.97371e-06	0.00013934	0.000537882	0.0294042	0.00532914	0.0312135
														Cytoskeleton proteins	0.335144	0.0098814	0.325781	0.0178716	0.343176	0.0138129	0.409257	0.516294	0.23356	0.398999	0.443808	0.627452
														Flagellar assembly	0.33118	0.087272	0.441085	0.0524897	0.691058	0.0580617	4.95174e-05	0.000560058	0.00152051	0.0249363	0.0367068	0.098687
	Transport and Catabolism	0.57211	0.0494976	0.493494	0.0482839	0.424728	0.0120879	5.03917e-05	0.000295152	0.0868958	0.169654	0.0591272	0.105401	Lysosome	0.327189	0.0335181	0.295853	0.0352398	0.23744	0.0106926	0.000103774	0.000791578	0.0588249	0.194895	0.2437	0.422929
														Peroxisome	0.24492	0.0218308	0.197641	0.014401	0.187287	0.0015242	0.000200469	0.0010959	0.301893	0.483029	0.00343854	0.0262288
Environmental Information Processing	Membrane Transport	9.86459	1.3662	11.8557	1.04762	12.9985	0.414723	0.000332538	0.00085213	0.155306	0.227412	0.0394208	0.0808127	ABC transporters	2.44622	0.396917	3.02785	0.308089	3.35129	0.111625	0.000345835	0.00164397	0.16678	0.310818	0.0400207	0.103361
														Bacterial secretion system	0.583032	0.0444632	0.584408	0.0348399	0.537327	0.0360292	0.131618	0.212664	0.154903	0.298872	0.959555	1.14866
														Phosphotransferase system (PTS)	0.225517	0.110124	0.305135	0.0703325	0.282007	0.0060861	0.21775	0.317431	0.60955	0.802941	0.205765	0.379163
														Secretion system	0.970664	0.0401879	1.09633	0.0176115	1.2047	0.0204936	3.38643e-07	3.7025e-05	0.000486364	0.0319055	4.33475e-05	0.0028436
														Transporters	5.63916	0.895603	6.84195	0.698505	7.62313	0.364955	0.000560348	0.00241834	0.152792	0.296544	0.0553136	0.133403
	Signal Transduction	1.39668	0.0971237	1.6538	0.0397076	1.80213	0.00861616	9.05898e-06	0.000185709	0.00608062	0.0277006	0.000144028	0.00590514	Two-component system	1.22847	0.111635	1.50181	0.0515167	1.66283	0.00583734	1.65383e-05	0.000452047	0.0117849	0.077309	0.000355859	0.00583609
	Signaling Molecules and Interaction	0.203924	0.0122365	0.20539	0.0118637	0.173768	0.00590948	0.000391365	0.00094388	0.0118555	0.0486075	0.86515	0.933451	Bacterial toxins	0.12795	0.0104266	0.133771	0.00231712	0.118725	0.000693736	0.0519768	0.0921535	0.000792759	0.0260025	0.197532	0.368127
Genetic Information Processing	Folding, Sorting and Degradation	2.60242	0.118126	2.43684	0.0875805	2.29444	0.0537119	0.000210338	0.000663374	0.0618012	0.14905	0.0414195	0.0808666	Chaperones and folding catalysts	1.12207	0.0617973	1.03047	0.0441186	0.969988	0.0187476	0.000197229	0.00109646	0.0933548	0.226818	0.0298748	0.0852082
														Protein export	0.658364	0.042656	0.575991	0.0150192	0.573768	0.00428528	0.00110437	0.00411628	0.819095	0.980523	0.00122334	0.0125393
														RNA degradation	0.515946	0.0222341	0.48466	0.0185204	0.446747	0.0126823	0.000140774	0.000942324	0.0305524	0.133616	0.0563201	0.134839
														Sulfur relay system	0.164655	0.0186367	0.211833	0.00769999	0.193025	0.0115851	0.0175442	0.0366529	0.0640845	0.200188	0.000209246	0.00403722
	Replication and Repair	9.31705	0.347307	8.6307	0.10279	8.5206	0.011325	0.000501302	0.00102767	0.160192	0.226479	0.000947817	0.0077721	Base excision repair	0.435799	0.0103103	0.433494	0.00956545	0.409174	0.00429247	0.000181812	0.0010649	0.0146936	0.0860625	0.744544	0.953947
														Chromosome	1.58488	0.0483651	1.47388	0.0183743	1.50316	0.0159827	0.00278891	0.00824109	0.0833119	0.21861	0.000386032	0.00602946
														DNA repair and recombination proteins	2.90971	0.112925	2.73322	0.029936	2.68893	0.00845221	0.00123874	0.0044649	0.0787664	0.210044	0.00407561	0.0284426
														DNA replication	0.733904	0.0289153	0.658728	0.00959828	0.643408	0.00177058	6.82995e-05	0.00070007	0.0675764	0.197902	0.000132144	0.00333408
														DNA replication proteins	1.35189	0.0430439	1.23181	0.0178322	1.19978	0.00369902	2.84982e-05	0.000491969	0.0499559	0.174314	9.70345e-05	0.00318273
														Homologous recombination	1.00739	0.0677796	0.882552	0.0195807	0.901954	0.00203246	0.00446799	0.0120123	0.184418	0.323471	0.00150604	0.0145289
														Mismatch repair	0.875048	0.0227673	0.809154	0.00907658	0.793004	0.00242601	2.30497e-05	0.00050402	0.0496633	0.175157	6.68047e-05	0.00313028
														Nucleotide excision repair	0.41278	0.0130911	0.393731	0.00465178	0.375196	0.00282458	7.24944e-05	0.00072055	0.00206428	0.0282118	0.00720529	0.0375133
	Transcription	2.49535	0.234751	2.87705	0.129543	2.86481	0.0665297	0.00398164	0.00604619	0.890591	0.912856	0.00885199	0.0279178	RNA polymerase	0.158789	0.00768489	0.149449	0.000690369	0.148869	0.00130883	0.0109764	0.0236859	0.530095	0.724463	0.0146402	0.0571667
														Transcription factors	1.31191	0.209892	1.60762	0.155691	1.71083	0.0735237	0.00135659	0.00473365	0.35429	0.556015	0.0406913	0.104272
														Transcription machinery	1.02434	0.049809	1.11984	0.0377872	1.0051	0.0058782	0.345956	0.48082	0.0122979	0.0761077	0.0119344	0.0515066
	Translation	5.87339	0.377826	5.28714	0.116906	5.43427	0.00988823	0.0179337	0.0245094	0.11695	0.208475	0.00449567	0.0263318	Aminoacyl-tRNA biosynthesis	1.15347	0.0707362	1.08195	0.014321	1.14729	0.00419419	0.824552	0.965904	0.00269087	0.0326891	0.0331395	0.0905814
														Ribosome	2.53618	0.193079	2.21233	0.0672573	2.23961	0.00695658	0.00476306	0.0125991	0.533926	0.726671	0.00304462	0.0243569
														Ribosome Biogenesis	1.40118	0.0715586	1.28209	0.0221738	1.32598	0.00262246	0.0272831	0.0539088	0.0405662	0.16031	0.00294684	0.0241641
														RNA transport	0.131446	0.00518996	0.135261	0.00602918	0.147995	0.00311819	0.000159917	0.00100871	0.0264816	0.124085	0.383645	0.596377
														Translation factors	0.60348	0.0435563	0.533437	0.018155	0.530085	0.00465055	0.00279197	0.00817649	0.7748	0.934318	0.00494268	0.0294763
Human Diseases	Cancers	0.107233	0.00610218	0.109857	0.00791319	0.0929699	0.00357807	0.00124643	0.0024335	0.026286	0.0898106	0.631853	0.74017
	Cardiovascular Diseases	4.6e-06	5.21e-06	9.44e-06	5.87e-06	1.78e-05	3.55e-06	0.00159039	0.00296391	0.089343	0.166503	0.271126	0.383315
	Immune System Diseases	0.0519007	0.0060561	0.051815	0.00127575	0.041212	0.000213886	0.00227176	0.00388092	0.000564691	0.0115762	0.972411	0.996722
	Infectious Diseases	0.352581	0.0107956	0.348097	0.009433	0.336153	0.0115929	0.0867992	0.107841	0.217507	0.29726	0.532813	0.642509	Tuberculosis	0.146722	0.00797032	0.144289	0.00649886	0.137049	0.00491085	0.0447863	0.0811597	0.178255	0.323025	0.628905	0.821836
	Metabolic Diseases	0.131694	0.0131084	0.107452	0.007517	0.101027	0.00114094	0.000414153	0.000943348	0.23564	0.311653	0.00487485	0.0249836
	Neurodegenerative Diseases	0.144598	0.00254707	0.144096	0.00179919	0.124144	0.00493565	0.00321552	0.00507062	0.00335306	0.0229126	0.732488	0.834223
Metabolism	Amino Acid Metabolism	10.1332	0.406056	9.60862	0.197553	9.5357	0.0792006	0.00559484	0.00819244	0.585271	0.648544	0.0209847	0.0506102	Alanine, aspartate and glutamate metabolism	1.18375	0.0440304	1.08729	0.0305521	1.03923	0.00221035	5.12011e-05	0.000559799	0.071868	0.20498	0.00407453	0.0290532
														Amino acid related enzymes	1.51917	0.0663807	1.43419	0.0303455	1.45663	0.00175819	0.0414493	0.0768101	0.290393	0.466906	0.0196122	0.0624544
														Arginine and proline metabolism	1.31489	0.0411685	1.29212	0.0272854	1.28323	0.00582688	0.0836337	0.142134	0.616488	0.80561	0.332682	0.5349
														Cysteine and methionine metabolism	0.92378	0.0125891	0.881133	0.00602211	0.881664	0.00240555	2.60654e-05	0.000474969	0.894241	1.04381	2.97099e-05	0.00324828
														Glycine, serine and threonine metabolism	0.911817	0.0556707	0.851059	0.0292785	0.8372	0.0126245	0.00923677	0.0208942	0.492663	0.678965	0.0491165	0.121129
														Histidine metabolism	0.726354	0.0381974	0.663076	0.0326031	0.620232	0.00499144	0.000122847	0.000895419	0.105971	0.241377	0.0339754	0.0920985
														Lysine biosynthesis	0.877978	0.026672	0.806668	0.00700098	0.813923	0.00230399	0.000352294	0.0016275	0.170395	0.312231	0.000108963	0.00297832
														Lysine degradation	0.113536	0.00592417	0.133797	0.00784712	0.119657	0.0101853	0.387117	0.524687	0.108608	0.243996	0.012496	0.0525473
														Phenylalanine metabolism	0.175583	0.00388887	0.18906	0.00536352	0.173734	0.00546128	0.621075	0.7462	0.0133478	0.0796016	0.0141508	0.0566032
														Phenylalanine, tyrosine and tryptophan biosynthesis	0.924461	0.0461606	0.834493	0.00514358	0.851355	0.00624108	0.00384152	0.0105884	0.0119283	0.0767152	0.00120592	0.0127594
														Tryptophan metabolism	0.169925	0.0174558	0.163572	0.0131535	0.164543	0.011296	0.576891	0.695663	0.925938	1.06939	0.546617	0.734797
														Tyrosine metabolism	0.279824	0.0143187	0.282687	0.0113751	0.279598	0.00459241	0.970804	1.11728	0.685509	0.87489	0.746379	0.952577
														Valine, leucine and isoleucine biosynthesis	0.776063	0.0462686	0.751342	0.0140767	0.780084	0.00751227	0.829108	0.967784	0.0295489	0.130973	0.230788	0.413653
														Valine, leucine and isoleucine degradation	0.236025	0.017134	0.238141	0.0159252	0.234625	0.0144447	0.898433	1.04129	0.786617	0.945093	0.856907	1.06464
	Biosynthesis of Other Secondary Metabolites	1.12856	0.0478318	1.07551	0.057339	0.967287	0.0108169	2.08536e-05	0.000213749	0.0443703	0.121279	0.22008	0.322261	Butirosin and neomycin biosynthesis	0.100073	0.0089154	0.0927293	0.00577931	0.0883696	0.00181789	0.0101663	0.022684	0.287803	0.467324	0.158011	0.306672
														Novobiocin biosynthesis	0.14237	0.00616845	0.130528	0.00425512	0.126275	0.000443147	0.000215021	0.00115618	0.18162	0.322007	0.00805389	0.039428
														Phenylpropanoid biosynthesis	0.221568	0.0207595	0.207092	0.00443499	0.195174	0.00933442	0.0197254	0.0399378	0.111697	0.245884	0.115945	0.239183
														Streptomycin biosynthesis	0.420928	0.0298992	0.385264	0.0262632	0.347644	0.00658082	0.000223018	0.00117984	0.0857346	0.216315	0.105141	0.223936
														Tropane, piperidine and pyridine alkaloid biosynthesis	0.105149	0.00383193	0.104328	0.00588267	0.0951973	0.000945731	0.000139155	0.000950892	0.0727357	0.205666	0.834588	1.04483
	Carbohydrate Metabolism	10.8494	0.244423	10.8255	0.0501425	10.5009	0.00376341	0.00695132	0.00982772	0.00145596	0.0149235	0.810909	0.898575	Amino sugar and nucleotide sugar metabolism	1.52853	0.0589633	1.52066	0.013563	1.45866	0.00777606	0.0163771	0.0344339	0.00119559	0.0245096	0.747141	0.949854
														Ascorbate and aldarate metabolism	0.151613	0.0238322	0.166281	0.0138261	0.134259	0.00313532	0.0978015	0.162837	0.0248224	0.119732	0.253464	0.435267
														Butanoate metabolism	0.588768	0.0309156	0.607357	0.0105975	0.642127	0.00530182	0.00229892	0.00718139	0.00541916	0.0467759	0.190083	0.358317
														C5-Branched dibasic acid metabolism	0.329735	0.00826833	0.318373	0.00300522	0.335873	0.00142602	0.0944578	0.158883	0.000579419	0.0271499	0.010079	0.0465621
														Citrate cycle (TCA cycle)	0.741147	0.0934468	0.625211	0.0660933	0.584704	0.043899	0.0049176	0.0129038	0.415451	0.587361	0.0568718	0.135174
														Fructose and mannose metabolism	0.886229	0.0616124	0.910752	0.0260935	0.869193	0.00141291	0.488384	0.60449	0.0700103	0.203216	0.397375	0.579285
														Galactose metabolism	0.966033	0.0741763	0.915507	0.0197331	0.835662	0.0176206	0.00199039	0.00646385	0.00203897	0.0290775	0.12959	0.26077
														Glycolysis / Gluconeogenesis	1.05945	0.0261835	1.05912	0.00418123	1.04891	0.00417006	0.331993	0.463377	0.0241917	0.118431	0.975174	1.1589
														Glyoxylate and dicarboxylate metabolism	0.513237	0.00350387	0.52844	0.0123527	0.525342	0.0111516	0.15549	0.246381	0.758184	0.924477	0.121148	0.24681
														Inositol phosphate metabolism	0.117629	0.00372596	0.126127	0.00498185	0.133034	0.00178351	5.29413e-06	0.000192941	0.0909212	0.222553	0.0502958	0.123112
														Pentose and glucuronate interconversions	0.616993	0.0800239	0.65378	0.0362989	0.57681	0.0150213	0.237093	0.342583	0.0274574	0.126846	0.341086	0.543088
														Pentose phosphate pathway	0.826869	0.0520299	0.89352	0.0340951	0.854944	0.0098645	0.207115	0.304635	0.143064	0.284394	0.0420974	0.106215
														Propanoate metabolism	0.434883	0.00312733	0.447387	0.00525149	0.468936	0.00723293	0.00245609	0.00752896	0.00713654	0.0544369	0.0189272	0.0620811
														Pyruvate metabolism	1.02981	0.0189682	1.01873	0.0145419	1.02015	0.00930139	0.306328	0.429383	0.892248	1.0452	0.347478	0.550592
														Starch and sucrose metabolism	1.0585	0.0519159	1.03427	0.0104246	1.01227	0.0348677	0.137626	0.220202	0.361409	0.556536	0.270747	0.450787
	Energy Metabolism	6.20777	0.195682	5.75227	0.107111	5.6923	0.0795405	0.000148181	0.000552313	0.468256	0.533291	0.00094874	0.00648305	Carbon fixation in photosynthetic organisms	0.666235	0.0109356	0.641074	0.00295338	0.628024	0.00104845	2.96719e-05	0.000463447	0.00251414	0.0329855	0.000325529	0.00561965
														Carbon fixation pathways in prokaryotes	1.11862	0.0856825	0.985879	0.061192	0.96337	0.0387786	0.00277381	0.00827099	0.613222	0.804547	0.0249081	0.0749527
														Methane metabolism	1.40753	0.0409655	1.30935	0.0217947	1.32346	0.0231462	0.00246512	0.00748667	0.471387	0.655148	0.000688784	0.00868927
														Nitrogen metabolism	0.715089	0.0406142	0.704477	0.0111126	0.659415	0.00142933	0.00840903	0.0192878	0.00545622	0.0458882	0.539437	0.731137
														Oxidative phosphorylation	1.37528	0.0788309	1.21989	0.0459102	1.13988	0.0484683	0.00029653	0.00149634	0.0833607	0.217002	0.00354272	0.0264094
														Photosynthesis	0.346124	0.0103284	0.308087	0.00716342	0.357888	0.000653468	0.0195233	0.0397742	0.00115252	0.0252018	0.000154249	0.00361384
														Photosynthesis proteins	0.350704	0.0090432	0.314935	0.00780774	0.367513	0.000378127	0.00169772	0.00574073	0.00132899	0.0242172	0.000527459	0.00692026
														Sulfur metabolism	0.228188	0.0144429	0.26857	0.0195768	0.252747	0.0122052	0.0297562	0.0580955	0.287928	0.465223	0.0277123	0.0818887
	Enzyme Families	2.27338	0.034398	2.21924	0.0149441	2.23868	0.0212582	0.0849991	0.108905	0.248013	0.317767	0.00602835	0.0274625	Peptidases	2.00672	0.0543611	1.8963	0.0184016	1.88718	0.0144174	0.000449876	0.00202136	0.525502	0.721192	0.000834906	0.00978032
														Protein kinases	0.266657	0.0257297	0.32294	0.0193011	0.351498	0.00704403	2.08287e-05	0.000525524	0.0774004	0.208093	0.00592432	0.0329352
	Glycan Biosynthesis and Metabolism	3.33529	0.273392	2.99985	0.266908	2.60718	0.122331	0.000170007	0.000580858	0.0782184	0.168787	0.122297	0.192854	Glycosaminoglycan degradation	0.22113	0.0325691	0.190976	0.0349727	0.129823	0.01393	0.000100192	0.000801538	0.0491428	0.179098	0.255023	0.435664
														Glycosphingolipid biosynthesis - ganglio series	0.168922	0.0267696	0.122733	0.0247313	0.0871654	0.00767112	3.73464e-05	0.000532592	0.0838221	0.216485	0.0379224	0.100311
														Glycosphingolipid biosynthesis - globo series	0.281106	0.0260802	0.227966	0.0213278	0.199228	0.00152112	6.73374e-05	0.000712473	0.101457	0.236013	0.0122804	0.0523115
														Glycosyltransferases	0.30405	0.0147378	0.325497	0.0219897	0.293138	0.0179986	0.39886	0.507078	0.0979079	0.231034	0.193423	0.362529
														Lipopolysaccharide biosynthesis	0.369177	0.0689266	0.321251	0.0596392	0.245003	0.0439593	0.00826948	0.0192368	0.129253	0.271763	0.306357	0.499925
														Lipopolysaccharide biosynthesis proteins	0.478245	0.0657011	0.435547	0.0566913	0.353239	0.0432162	0.00697203	0.0165712	0.0957853	0.227664	0.335663	0.53706
														Other glycan degradation	0.673899	0.061677	0.589406	0.0353498	0.502917	0.00301859	0.000152346	0.000979792	0.0235994	0.119086	0.0228604	0.0700769
														Peptidoglycan biosynthesis	0.799789	0.034912	0.749676	0.0141975	0.761726	0.00700793	0.0241627	0.0483255	0.252159	0.419838	0.00910823	0.0432971
	Lipid Metabolism	2.85292	0.0547431	2.98959	0.0587858	2.79012	0.0550936	0.152098	0.173223	0.00520864	0.0266943	0.016694	0.0488895	Biosynthesis of unsaturated fatty acids	0.0826358	0.00381673	0.130484	0.012409	0.109012	0.0130164	0.0367138	0.0704218	0.0842192	0.215812	0.0056572	0.0319924
														Fatty acid biosynthesis	0.415945	0.00684713	0.420586	0.00528861	0.411157	0.00680199	0.349908	0.48426	0.109798	0.244991	0.28294	0.466353
														Fatty acid metabolism	0.180753	0.011805	0.197802	0.00602666	0.202388	0.00820212	0.0104754	0.02306	0.46735	0.652301	0.0134588	0.0544997
														Glycerolipid metabolism	0.432508	0.031762	0.454526	0.0370183	0.459043	0.00901544	0.0727417	0.124918	0.849129	1.00547	0.410409	0.595638
														Glycerophospholipid metabolism	0.544141	0.00679735	0.555736	0.0098338	0.518904	0.0107507	0.0192611	0.0394852	0.0047632	0.0473433	0.131642	0.263283
														Lipid biosynthesis proteins	0.584851	0.0249258	0.573643	0.0213892	0.549262	0.00875543	0.00792287	0.0185621	0.142087	0.284173	0.495465	0.679969
														Sphingolipid metabolism	0.407726	0.050769	0.396432	0.0148662	0.328682	0.000875823	0.00445862	0.0120862	0.00415446	0.0439569	0.603814	0.795386
	Metabolism of Cofactors and Vitamins	4.38442	0.156226	4.13112	0.0796867	4.12792	0.0455389	0.00311998	0.00511676	0.954343	0.954343	0.00724047	0.0269872	Biotin metabolism	0.18599	0.0210591	0.1483	0.0109121	0.144685	0.0083221	0.00126506	0.00451021	0.665326	0.855791	0.00426313	0.0285369
														Folate biosynthesis	0.438954	0.0496163	0.384785	0.0348966	0.36926	0.0210819	0.010924	0.0238872	0.539104	0.727679	0.0850246	0.187168
														Nicotinate and nicotinamide metabolism	0.463617	0.0357923	0.375109	0.010495	0.385665	0.00330897	0.000636933	0.00267838	0.180031	0.322679	0.000190212	0.00389934
														One carbon pool by folate	0.729108	0.0431873	0.645677	0.0205377	0.637924	0.00241638	0.000804679	0.00314208	0.561218	0.74829	0.00206974	0.0183479
														Pantothenate and CoA biosynthesis	0.657951	0.0402942	0.60705	0.0160998	0.62967	0.00632761	0.109716	0.180839	0.0878349	0.218256	0.0172306	0.0635015
														Porphyrin and chlorophyll metabolism	0.632882	0.128681	0.803435	0.0864124	0.859454	0.0323835	0.00196962	0.00646036	0.354876	0.554282	0.0392739	0.102237
														Riboflavin metabolism	0.202724	0.022174	0.184122	0.0185091	0.18031	0.0101628	0.0533644	0.094105	0.768033	0.929576	0.214692	0.391217
														Thiamine metabolism	0.496287	0.0157363	0.463397	0.00751835	0.483034	0.00168858	0.0619262	0.10747	0.0176216	0.0963316	0.00123576	0.0122827
														Ubiquinone and other terpenoid-quinone biosynthesis	0.251946	0.033096	0.231646	0.0302846	0.173696	0.026009	0.00496533	0.0129256	0.0465252	0.177445	0.380573	0.594419
														Vitamin B6 metabolism	0.240231	0.0136211	0.210941	0.00811673	0.199153	0.000758987	8.78574e-05	0.000738903	0.0859116	0.215107	0.00228412	0.0197156
	Metabolism of Other Amino Acids	1.58808	0.044291	1.50215	0.0378057	1.4766	0.00440368	0.000254976	0.000696934	0.327078	0.394418	0.0181054	0.0494881	beta-Alanine metabolism	0.231874	0.0246922	0.189652	0.0122078	0.18806	0.00812208	0.00203528	0.00648126	0.857974	1.01229	0.00491317	0.029843
														Cyanoamino acid metabolism	0.369355	0.0237198	0.339517	0.00646504	0.324827	0.0113589	0.00253952	0.00764186	0.112034	0.243359	0.0132904	0.0544908
														D-Alanine metabolism	0.104467	0.0091446	0.0974595	0.00142523	0.1094	0.00118423	0.201304	0.298768	3.85645e-05	0.00632458	0.08516	0.186217
														D-Glutamine and D-glutamate metabolism	0.17499	0.0168334	0.148113	0.00794589	0.145031	0.00156565	0.00208251	0.0065679	0.553813	0.741431	0.0065542	0.0352423
														Glutathione metabolism	0.162493	0.00855051	0.174406	0.00473453	0.157305	0.00445894	0.238773	0.341998	0.00390876	0.0427358	0.0194408	0.0625155
														Selenocompound metabolism	0.341086	0.00316935	0.353066	0.00519674	0.355158	0.00136445	1.88613e-06	0.000103109	0.543019	0.729961	0.0207839	0.0655492
														Taurine and hypotaurine metabolism	0.13261	0.00790446	0.12492	0.00825707	0.115309	0.00407391	0.0011484	0.00418528	0.138667	0.279036	0.225265	0.405971
	Metabolism of Terpenoids and Polyketides	1.66257	0.0866984	1.5695	0.0626849	1.49348	0.0425388	0.00212182	0.00378237	0.139593	0.228932	0.094422	0.154852	Biosynthesis of ansamycins	0.0986967	0.0124716	0.108943	0.0119127	0.11718	0.0044859	0.00657398	0.0164601	0.327664	0.5167	0.265707	0.446933
														Polyketide sugar unit biosynthesis	0.270908	0.0181286	0.241997	0.0165173	0.210556	0.00313028	2.9527e-05	0.000484242	0.0433836	0.16741	0.0477572	0.118669
														Prenyltransferases	0.338486	0.0347236	0.306285	0.0260852	0.283154	0.0140894	0.00500109	0.0129162	0.239046	0.406255	0.148437	0.29154
														Terpenoid backbone biosynthesis	0.573507	0.0332621	0.516658	0.0141759	0.520723	0.00688691	0.00366884	0.010374	0.676455	0.866707	0.00354588	0.0258455
														Tetracycline biosynthesis	0.0936045	0.0075128	0.102454	0.00328803	0.0984109	0.00437872	0.237499	0.341666	0.251679	0.421177	0.0269214	0.0802748
	Nucleotide Metabolism	4.29001	0.162578	3.93998	0.0409961	3.91172	0.00501738	0.000459744	0.000992078	0.319138	0.396505	0.000525257	0.00717851	Purine metabolism	2.26868	0.0685997	2.14225	0.0233436	2.09224	0.0116315	0.000182705	0.00103323	0.0253948	0.120717	0.00162707	0.015248
														Pyrimidine metabolism	2.02133	0.0944509	1.79773	0.0203206	1.81949	0.0135683	0.000652764	0.00267633	0.181058	0.322755	0.000287046	0.00523061
	Xenobiotics Biodegradation and Metabolism	1.42392	0.0518757	1.54964	0.0186709	1.57908	0.0222241	5.91573e-05	0.000269494	0.130916	0.223649	0.000240335	0.00492686	Aminobenzoate degradation	0.108238	0.0135582	0.124958	0.0108906	0.132787	0.0081997	0.00663379	0.016484	0.361088	0.558665	0.0782848	0.173496
														Benzoate degradation	0.158811	0.0162072	0.165183	0.00845459	0.206879	0.00552	4.65774e-05	0.000565829	0.000724395	0.0297002	0.435617	0.618539
														Chloroalkane and chloroalkene degradation	0.149618	0.0065112	0.157215	0.00943022	0.173994	0.00260353	7.42763e-06	0.000221478	0.0494488	0.176296	0.268294	0.448981
														Drug metabolism - other enzymes	0.377686	0.001839	0.355431	0.00691019	0.354783	0.0111156	0.0367469	0.0700755	0.934954	1.07602	0.0101272	0.0461349
														Naphthalene degradation	0.129501	0.00736007	0.137719	0.00351524	0.129027	0.00197774	0.878069	1.0213	0.0149889	0.0862521	0.0384346	0.100852
														Toluene degradation	0.108057	0.012764	0.0950966	0.0120386	0.0717819	0.0133748	0.00883393	0.0201217	0.0664579	0.199983	0.176524	0.336628
Organismal Systems	Circulatory System	2.85e-05	2.46e-05	2.95e-05	1.28e-05	3.71e-05	7.92e-06	0.430315	0.441073	0.42315	0.49569	0.93664	0.984673
	Digestive System	0.0438469	0.00747736	0.0324303	0.00736135	0.0241561	0.000319236	0.000212306	0.000621753	0.146646	0.231249	0.0685032	0.117026
	Endocrine System	0.327421	0.0156006	0.314613	0.0205769	0.273264	0.00195279	2.74904e-05	0.000225421	0.039386	0.115345	0.382744	0.523083	PPAR signaling pathway	0.112721	0.00386144	0.113711	0.00725809	0.100476	0.000520106	4.93463e-05	0.000578057	0.0505497	0.17453	0.835035	1.04141
	Environmental Adaptation	0.140888	0.00754887	0.15456	0.00462239	0.170383	0.00345228	7.25686e-06	0.000297531	0.00387879	0.0227186	0.0069265	0.0283986	Plant-pathogen interaction	0.140801	0.00752066	0.150336	0.00578099	0.168789	0.00497782	0.00010045	0.00078447	0.00603481	0.0482785	0.0646275	0.150339
	Excretory System	0.0356622	0.00872179	0.0356664	0.0069454	0.0253627	0.00489988	0.0409437	0.0541514	0.0857332	0.175753	0.999364	0.999364
	Immune System	0.100811	0.00472106	0.0922512	0.00435705	0.0856296	0.000244359	5.83734e-05	0.000299164	0.0779384	0.177526	0.0315653	0.0718987
	Nervous System	0.109717	0.00285512	0.112253	0.00572203	0.101628	0.000197695	0.000127953	0.000524607	0.0486332	0.124623	0.509451	0.632954	Glutamatergic synapse	0.109717	0.00285512	0.112253	0.00572203	0.101628	0.000197695	0.000127953	0.000912359	0.0486332	0.179233	0.509451	0.696249
	Sensory System	0	0	7.31e-08	1.27e-07	1.24e-07	2.15e-07	0.391002	0.411054	0.738818	0.797145	0.391002	0.500972
Unclassified	Cellular Processes and Signaling	3.9475	0.152307	4.10469	0.055605	3.84754	0.0407578	0.142629	0.16708	0.000918112	0.0125475	0.0387366	0.0835895	Cell division	0.107925	0.0147309	0.0751046	0.00444142	0.0759776	0.00142384	0.000649038	0.00269474	0.763681	0.92773	0.000410453	0.00560952
														Cell motility and secretion	0.184729	0.00990096	0.219646	0.0228691	0.172389	0.0236834	0.440295	0.547033	0.0474571	0.176886	0.0726607	0.164363
														Inorganic ion transport and metabolism	0.216544	0.0146931	0.251147	0.0172847	0.202857	0.0178395	0.296681	0.417645	0.0151178	0.0854937	0.0295166	0.0849249
														Membrane and intracellular structural molecules	0.713366	0.0897593	0.59729	0.0880998	0.501378	0.0415328	0.000469858	0.00205485	0.158728	0.300941	0.108297	0.227702
														Other ion-coupled transporters	1.1623	0.078002	1.21909	0.0209082	1.12189	0.010629	0.218327	0.316864	0.00131151	0.0253043	0.108503	0.226681
														Other transporters	0.231953	0.0235238	0.251522	0.00690824	0.224333	0.00303618	0.426375	0.535828	0.00304988	0.0357271	0.0747692	0.166832
														Pores ion channels	0.429053	0.0414704	0.408845	0.0582944	0.299888	0.0243163	0.000164298	0.00101679	0.0402551	0.161021	0.612924	0.804157
														Signal transduction mechanisms	0.362932	0.0195195	0.426402	0.0110192	0.43991	0.00553946	4.64788e-06	0.000190563	0.123803	0.263685	9.47348e-05	0.00345256
														Sporulation	0.498547	0.117961	0.608333	0.119936	0.747326	0.0768761	0.00379273	0.0106326	0.150587	0.294003	0.234258	0.408706
	Genetic Information Processing	2.38411	0.0502383	2.42925	0.0406036	2.37577	0.038286	0.782669	0.782669	0.148213	0.225064	0.178578	0.271174	Protein folding and associated processing	0.656385	0.0116529	0.701151	0.0151892	0.674505	0.0189397	0.198965	0.296639	0.108311	0.245007	0.0074866	0.0383688
														Replication, recombination and repair proteins	0.616616	0.0296814	0.706997	0.0125178	0.676712	0.0121921	0.00108279	0.00408225	0.0239686	0.119117	4.90809e-05	0.00268309
														Restriction enzyme	0.177323	0.0213878	0.142531	0.0253805	0.139211	0.00318753	0.00194942	0.00645868	0.836153	0.997303	0.093225	0.20117
														Translation proteins	0.929044	0.0503997	0.86846	0.0120879	0.881804	0.00262386	0.0422889	0.0779256	0.15052	0.295632	0.01599	0.0602841
	Metabolism	2.69253	0.0753938	2.79666	0.00895313	2.6408	0.0163186	0.121347	0.14633	4.71348e-05	0.00193253	0.00792027	0.0270609	Amino acid metabolism	0.241645	0.00257123	0.239335	0.00407179	0.225109	0.0052269	0.00833624	0.0192555	0.0109629	0.0733841	0.414598	0.599066
														Carbohydrate metabolism	0.163802	0.0447962	0.204122	0.0179966	0.174388	0.00553287	0.557182	0.67939	0.0592317	0.19428	0.0699391	0.16042
														Energy metabolism	1.10785	0.0667486	0.985794	0.0445563	0.949963	0.01033	0.000332537	0.00162794	0.259675	0.430169	0.00908441	0.0438189
														Lipid metabolism	0.0993114	0.00737417	0.117296	0.00484985	0.125167	0.00349422	2.13456e-05	0.000500096	0.0671108	0.19831	0.00166481	0.0151682
														Others	0.869494	0.0969575	1.02791	0.0258896	0.961723	0.00599719	0.0400908	0.0751416	0.0186107	0.100071	0.00313686	0.0244974
	Poorly Characterized	4.80507	0.0442685	4.91095	0.0600885	4.76894	0.033488	0.198227	0.219657	0.0177155	0.0660304	0.0457174	0.0852007	Function unknown	1.2614	0.0161939	1.34335	0.0176748	1.30204	0.0287913	0.0862775	0.145871	0.0879304	0.216851	0.000807105	0.00980483
														General function prediction only	3.54367	0.0312746	3.5676	0.0563675	3.4669	0.0048317	0.000260699	0.00133608	0.0529817	0.181021	0.529318	0.720399
