# Supplementary material for: BRAFV600E mutation impinges on gut microbial markers defining novel biomarkers for serrated colorectal cancer effective therapies
Source: J Exp Clin Cancer Res. 2020 Dec 14;39:285. doi: 10.1186/s13046-020-01801-w (PMC7737386; doi:10.1186/s13046-020-01801-w)
Supplement: Supplementary file 5 — Additional file 5: Supplementary Table S4. Relative bacterial abundance at the phylum, genus and species level in fecal microbiota of human subjects. [file 13046_2020_1801_MOESM5_ESM.xlsx]

## Sheet: Foglio1
Supplementary Table S4. Relative bacterial abundance at the phylum, genus and species level in fecal microbiota of human subjects.
	Name	BRAFwt		BRAFV600E		Healthy		BRAFwt vs BRAFV600E vs Healthy		BRAFwt vs Healthy		BRAFV600E vs Healthy		BRAFwt vs BRAFV600E
		Mean	SD	Mean	SD	Mean	SD	p-Value	FDR	p-Value	FDR	p-Value	FDR	p-Value	FDR
PHYLUM	Actinobacteria	0.0176182	0.0220017	0.0175942	0.0128168	0.0138424	0.00865786	0.427948	0.523048	0.316209	0.397322	0.455806	0.687791	0.357224	0.538688
	Bacteroidetes	0.450155	0.078093	0.397365	0.0910477	0.338083	0.0794534	0.00634159	0.0174394	0.0010314	0.00464132	0.184668	0.507836	0.190111	0.418244
	Chloroflexi	0	0	0.00174548	0.00199038	0.0010678	0.000526598	0.0177298	0.0325046	0.00963545	0.0200888	1	1	0.0337172	0.0927222
	Euryarchaeota	0.00214716	0.00489494	0.00127332	0.00223333	0.00167831	0.00316907	0.631059	0.68291	0.353175	0.397322	0.584573	0.714478	0.947432	1
	Firmicutes	0.414844	0.0817784	0.450278	0.101786	0.546497	0.0784671	0.00240192	0.0131944	0.000448372	0.00403534	0.0302324	0.166278	0.391773	0.538688
	Fusobacteria	0.00647044	0.0150932	0.0118333	0.0300807	0	0	0.00295148	0.0131944	0.00358251	0.0107475	0.00398464	0.043831	0.974227	1
	Lentisphaerae	0	0	0.00216993	0.00322866	0	0	0.037618	0.0591139	N/A	N/A	0.490891	0.687791	0.0305439	0.0927222
	Proteobacteria	0.0430635	0.0298178	0.0552697	0.0509282	0.0323468	0.0134066	0.68291	0.68291	0.467205	0.467205	0.500211	0.687791	1	1
	Synergistetes	0	0	0.00101912	0.00138752	0	0	0.00359847	0.0131944	N/A	N/A	0.140253	0.507836	0.0023348	0.0256828
	Tenericutes	0.00272628	0.00224206	0.00606272	0.00374378	0.00528784	0.00367786	0.0145256	0.0319564	0.0111605	0.0200888	0.500211	0.687791	0.0234748	0.0927222
	Verrucomicrobia	0.0210942	0.0405609	0.0163596	0.0236219	0.0140657	0.0164771	0.35795	0.492181	0.184606	0.276909	0.971773	1	0.357224	0.538688
GENUS	Acetobacterium	0	0	0	0	0.00150392	0.00349681	0.00566392	0.0501662	0.00143028	0.0138261	0.391707	0.958765	N/A	N/A
	Acidaminococcus	0.00389356	0.00781346	0.00363968	0.0102651	0	0	0.657355	0.794558	0.46649	0.602175	0.784253	0.979782	0.486062	0.771981
	Akkermansia	0.0201406	0.0405762	0.0160381	0.0235449	0.0121641	0.0141247	0.496729	0.684382	0.27371	0.512102	0.915534	0.979782	0.466358	0.763132
	Alistipes	0.0242946	0.0211783	0.0314304	0.0346822	0.0188938	0.00880994	0.754281	0.8063	0.716804	0.813885	0.500211	0.979782	0.681343	0.876012
	Alloprevotella	0	0	0.00188438	0.003232	0	0	0.710476	0.794558	N/A	N/A	0.696997	0.979782	0.681343	0.876012
	Anaerobutyricum	0.00136222	0.00221831	0	0	0.00164836	0.00324181	0.711361	0.794558	0.96386	0.96386	0.425517	0.958765	0.547857	0.821786
	Anaerolinea	0	0	0.00132412	0.00178271	0	0	0.0855258	0.230548	N/A	N/A	0.750101	0.979782	0.0755026	0.370649
	Anaerostipes	0.00836688	0.00777457	0.00538168	0.00405785	0.00479767	0.0039156	0.45549	0.656752	0.21736	0.450246	0.804442	0.979782	0.547857	0.821786
	Anaerotignum	0.00264939	0.00341562	0.0027896	0.00183805	0.0035093	0.00374976	0.595117	0.753005	0.467205	0.602175	1	1	0.357224	0.688932
	Anoxybacillus	0	0	0	0	0.00100276	0.00125147	0.473854	0.667704	0.338947	0.561684	0.413671	0.958765	N/A	N/A
	Bacteroides	0.324738	0.0981406	0.166323	0.084328	0.204094	0.0467523	0.000282266	0.0133319	0.000226803	0.00553426	0.373758	0.958765	0.000766856	0.0414102
	Barnesiella	0.00403858	0.00623339	0.00607223	0.012499	0.0103829	0.00721069	0.0214158	0.120707	0.0111605	0.0782223	0.0368175	0.320839	0.605488	0.86043
	Bifidobacterium	0.0098682	0.015395	0.00540989	0.00587532	0.0061291	0.00602342	0.750195	0.8063	0.586037	0.679803	0.546631	0.979782	0.776331	0.927996
	Blautia	0.0157051	0.0187685	0.00646854	0.00736354	0.010913	0.0287186	0.115244	0.285804	0.0580816	0.171583	0.85962	0.979782	0.149276	0.503806
	Butyricimonas	0.00675277	0.00715973	0.0186489	0.0302357	0.0159476	0.0222174	0.438005	0.656752	0.338947	0.561684	0.915534	0.979782	0.265095	0.610343
	Caloramator	0	0	0.00101253	0.00121651	0.00172133	0.00111663	0.0454854	0.165888	0.0269426	0.104101	0.0756008	0.512405	0.419281	0.763132
	Caproiciproducens	0.0094527	0.0138974	0.00351235	0.00338051	0.0234735	0.0261938	0.0140859	0.0970365	0.0647514	0.178837	0.00184776	0.112713	0.357224	0.688932
	Cellulosilyticum	0	0	0	0	0.00151502	0.00224661	0.321955	0.529572	0.169623	0.364376	0.85962	0.979782	N/A	N/A
	Christensenella	0.00382899	0.00520771	0.00574866	0.00468082	0.00578146	0.00334664	0.0779285	0.230222	0.0194862	0.0941834	0.971773	1	0.238202	0.584679
	Clostridium	0.0133534	0.00868885	0.0224575	0.0139523	0.0187458	0.00947718	0.0785139	0.230222	0.0884686	0.205247	0.645201	0.979782	0.0473044	0.370649
	Collinsella	0.00159885	0.00178254	0.00400187	0.00865752	0.00171344	0.00174837	0.930942	0.961973	0.72969	0.813885	0.915534	0.979782	0.874635	0.998576
	Coraliomargarita	0	0	0	0	0.0015225	0.00337473	0.435008	0.656752	0.266611	0.512102	0.744184	0.979782	N/A	N/A
	Cupriavidus	0.00181536	0.00630089	0.00198434	0.00341377	0.00115163	0.0028652	0.224468	0.441172	0.581109	0.679803	0.280813	0.856479	0.10325	0.414777
	Desulfovibrio	0.00358145	0.00339375	0.00661308	0.00507047	0.00484008	0.00439149	0.324577	0.529572	0.413046	0.586712	0.455806	0.958765	0.168827	0.536272
	Dialister	0.00203727	0.00269109	0.00428552	0.00572175	0	0	0.651358	0.794558	0.310785	0.561684	0.744425	0.979782	1	1
	Enterococcus	0	0	0.00585325	0.0157356	0	0	0.123958	0.295592	N/A	N/A	0.184668	0.704045	0.0555807	0.370649
	Eubacterium	0.00671656	0.00697314	0.00490244	0.00488147	0.0158457	0.0107968	0.0178881	0.110906	0.0148353	0.0782223	0.0159222	0.242813	0.776331	0.927996
	Faecalibacterium	0.0551265	0.0329922	0.0811665	0.0482112	0.146606	0.0721733	0.00247576	0.0306994	0.000448372	0.00650139	0.0638164	0.4866	0.190111	0.540315
	Faecalitalea	0.00202694	0.00283588	0.00176092	0.00172072	0.00210542	0.00239797	0.717665	0.794558	0.432299	0.596985	0.884799	0.979782	0.673272	0.876012
	Fastidiosipila	0.00141811	0.00281613	0	0	0.00117542	0.000797426	0.0922365	0.238278	0.0463939	0.158285	0.161394	0.704045	0.428142	0.763132
	Filifactor	0.00465976	0.01162	0.00169308	0.00433436	0	0	0.00660449	0.0511848	0.0010314	0.0119643	0.514403	0.979782	0.0873318	0.392993
	Flavonifractor	0.00883543	0.00588992	0.0112155	0.00751116	0.00706409	0.00327449	0.383965	0.610406	0.495646	0.624945	0.184668	0.704045	0.466358	0.763132
	Flintibacter	0.00535626	0.00633928	0.00182998	0.0016886	0	0	0.0350699	0.158923	0.0148353	0.0782223	0.184668	0.704045	0.213243	0.575756
	Fusobacterium	0.00601496	0.013487	0.0117471	0.0298876	0	0	0.00499039	0.0501662	0.00720765	0.0597206	0.00380745	0.116127	1	1
	Haematospirillum	0.0012504	0.00331942	0.00175074	0.00248076	0.00127229	0.00287699	0.789898	0.830063	0.464303	0.602175	1	1	0.790515	0.927996
	Hungateiclostridium	0	0	0.0024756	0.00322192	0.00289357	0.00324177	0.036822	0.158923	0.0146143	0.0782223	0.645201	0.979782	0.113682	0.414777
	Intestinibaculum	0.00153627	0.00236061	0.00597026	0.0106674	0	0	0.703949	0.794558	0.533963	0.658934	0.490891	0.979782	0.771234	0.927996
	Lachnoclostridium	0.0126685	0.00894466	0.00953132	0.00944723	0.00973664	0.0078543	0.258111	0.462147	0.338947	0.561684	0.546631	0.979782	0.115216	0.414777
	Lactobacillus	0.00201324	0.00195277	0.0209657	0.0560423	0.00152094	0.000703234	0.948095	0.963638	0.891867	0.92372	0.750101	0.979782	0.924607	0.998576
	Megasphaera	0	0	0.00223726	0.00487698	0	0	0.190573	0.39385	N/A	N/A	0.326657	0.948862	1	1
	Methanobrevibacter	0.00209311	0.00478463	0.0012344	0.00218472	0.00159436	0.00305366	0.711286	0.794558	0.414745	0.586712	0.660265	0.979782	1	1
	Methylomusa	0	0	0	0	0.00141877	0.0019034	0.00043006	0.0133319	0.000186667	0.00553426	0.0159222	0.242813	N/A	N/A
	Muribaculum	0.00225193	0.00213278	0.00238949	0.00163831	0.00417828	0.00465426	0.227702	0.441172	0.0799111	0.193118	0.455806	0.958765	0.681343	0.876012
	Mycoplasma	0	0	0.00126716	0.000962551	0.00110709	0.000896335	0.058467	0.190787	0.0519731	0.167469	0.750101	0.979782	0.0473044	0.370649
	Odoribacter	0.00366913	0.00249806	0.0056669	0.00522944	0.00375268	0.002271	0.990657	0.990657	0.927792	0.944069	0.971773	1	0.924607	0.998576
	Oscillibacter	0.0189058	0.0147826	0.0470687	0.0453019	0.0314993	0.0201671	0.0816915	0.230222	0.0720171	0.181608	0.645201	0.979782	0.0649339	0.370649
	Oxalobacter	0.00351174	0.0076879	0.00233117	0.00269818	0.00200859	0.00291474	0.576911	0.745176	0.356824	0.574884	0.85962	0.979782	0.457781	0.763132
	Parabacteroides	0.0420152	0.0324635	0.0266066	0.0153422	0.0190511	0.00811356	0.0524977	0.180825	0.0253048	0.104101	0.184668	0.704045	0.238202	0.584679
	Paraprevotella	0.00385214	0.00623326	0.00532259	0.00486071	0.00957147	0.0122537	0.519665	0.700418	0.413046	0.586712	0.696997	0.979782	0.293869	0.610343
	Phascolarctobacterium	0.0121123	0.0215295	0.00264638	0.00298132	0.00593279	0.00742125	0.561344	0.740497	0.375899	0.586712	0.446414	0.958765	0.577921	0.843452
	Porphyromonas	0.00105513	0.00211696	0.0037108	0.00717164	0	0	0.450312	0.656752	0.856156	0.902855	0.268455	0.856479	0.293869	0.610343
	Prevotella	0.0135484	0.0206231	0.0977699	0.146036	0.0133277	0.0129173	0.168268	0.359745	0.785649	0.843845	0.140253	0.704045	0.0755026	0.370649
	Proteus	0.00165308	0.00607599	0	0	0	0	0.00205485	0.0306994	0.0720168	0.181608	N/A	N/A	0.0672198	0.370649
	Pseudoclostridium	0	0	0	0	0.00212499	0.00274044	0.0292315	0.151029	0.0224091	0.0999791	0.373758	0.958765	N/A	N/A
	Pseudopedobacter	0	0	0	0	0.00134349	0.0026779	0.239826	0.450583	0.14024	0.312843	0.85962	0.979782	N/A	N/A
	Riemerella	0	0	0	0	0.00567468	0.0204088	0.165427	0.359745	0.0591667	0.171583	0.634574	0.979782	N/A	N/A
	Roseburia	0.00841756	0.00668038	0.00366647	0.00276015	0.00610555	0.00484133	0.162039	0.359745	0.387377	0.586712	0.238135	0.807012	0.0755026	0.370649
	Ruminococcus	0.0507849	0.0441399	0.0498048	0.0280838	0.0959811	0.051805	0.0384491	0.158923	0.0287176	0.104101	0.0302324	0.307363	0.924607	0.998576
	Ruthenibacterium	0.0125343	0.0101113	0.00590596	0.0048586	0.0124867	0.00742886	0.0453516	0.165888	0.750987	0.821835	0.0302324	0.307363	0.0234748	0.370649
	Stenotrophomonas	0	0	0.00174839	0.00245331	0.0026384	0.00206496	0.00165771	0.0306994	0.000286255	0.00553426	0.210261	0.754466	0.0473044	0.370649
	Streptococcus	0.00832254	0.0146816	0.0105073	0.0145453	0.00211446	0.00198001	0.260889	0.462147	0.586037	0.679803	0.104192	0.63557	0.293869	0.610343
	Sutterella	0.00227803	0.00421663	0.00241386	0.00216471	0.00210202	0.0018172	0.310417	0.529572	0.24582	0.491641	0.79984	0.979782	0.183566	0.540315
SPECIES	Acidaminococcus intestini	0.00232145	0.00610918	0.00334953	0.00946137	0	0	0.810023	0.877525	0.75381	0.838613	0.534234	0.83951	0.78159	0.907628
	Akkermansia muciniphila	0.0197938	0.0399271	0.0157906	0.0231968	0.0119708	0.0139238	0.46506	0.662551	0.27371	0.47623	0.971773	1	0.391773	0.792064
	Alistipes finegoldii	0.0025452	0.00444305	0.00265461	0.00399426	0.00141463	0.00162544	0.958578	0.971333	0.927792	0.971453	0.804442	0.926044	0.874635	0.945827
	Alistipes shahii	0.00493533	0.00591637	0.00557194	0.00899514	0.003497	0.00379058	0.961994	0.971333	1	1	0.696997	0.905609	0.97482	0.996245
	Alistipes sp dk3624	0.0105958	0.0113616	0.0177471	0.0194265	0.00943075	0.00490577	0.527186	0.685341	0.785649	0.863244	0.373758	0.711578	0.324604	0.754705
	Alloprevotella sp E39	0	0	0.00188438	0.003232	0	0	0.710476	0.820189	N/A	N/A	0.696997	0.905609	0.681343	0.907628
	Anaerobutyricum hallii	0.00136222	0.00221831	0	0	0.00164836	0.00324181	0.711361	0.820189	0.96386	0.986018	0.425517	0.752253	0.547857	0.878461
	Anaerolinea thermophila	0	0	0.00132412	0.00178271	0	0	0.0855258	0.254459	N/A	N/A	0.750101	0.905609	0.0755026	0.499775
	Anaerostipes hadrus	0.00818616	0.00779202	0.00499941	0.00387062	0.00354737	0.00267069	0.141498	0.358921	0.0413098	0.158149	0.546631	0.84557	0.466358	0.814288
	Anaerostipes rhamnosivorans	0	0	0	0	0.00113155	0.00189019	0.0542407	0.215124	0.0299296	0.131488	0.696997	0.905609	N/A	N/A
	Anaerotignum propionicum	0.00264939	0.00341562	0.0027896	0.00183805	0.0035093	0.00374976	0.595117	0.736812	0.467205	0.630018	1	1	0.357224	0.772601
	Bacteroides caccae	0.0131981	0.0161378	0.00965097	0.0137507	0.00910205	0.00762589	0.899058	0.935021	1	1	0.455806	0.778014	1	1
	Bacteroides caecimuris	0	0	0	0	0.00105389	0.00375155	0.0383901	0.18198	0.0106927	0.0902983	0.443421	0.770153	N/A	N/A
	Bacteroides cellulosilyticus	0.00360511	0.0112331	0.00108616	0.0016841	0.00503636	0.00759942	0.286321	0.519354	0.159966	0.338976	0.246412	0.691745	0.746825	0.907628
	Bacteroides coprosuis	0	0	0	0	0.00331157	0.007794	0.340088	0.544142	0.213336	0.42193	0.85962	0.967072	N/A	N/A
	Bacteroides dorei	0.0700034	0.0829452	0.011712	0.0147662	0.0270407	0.0211179	0.0194608	0.134929	0.118445	0.30119	0.140253	0.578542	0.00673446	0.22008
	Bacteroides fragilis	0.00637102	0.0120451	0.001594	0.00225564	0	0	0.171429	0.387578	0.0798698	0.209179	0.301125	0.703143	0.457781	0.814288
	Bacteroides helcogenes	0.0111822	0.0132479	0.00643848	0.00475069	0.00686942	0.00761289	0.854823	0.898852	0.650117	0.761322	0.804442	0.926044	0.728362	0.907628
	Bacteroides heparinolyticus	0.00534353	0.0137882	0.0015103	0.00256803	0.00119831	0.003263	0.194264	0.412314	0.413046	0.612684	0.104192	0.51575	0.213243	0.656669
	Bacteroides intestinalis	0.00188792	0.00628553	0	0	0	0	0.492046	0.667704	0.278247	0.47623	N/A	N/A	0.536184	0.874826
	Bacteroides ovatus	0.0220904	0.0392099	0.00355565	0.00403984	0.00121495	0.000838692	0.000164166	0.0170733	1.60247e-06	0.00014262	0.336272	0.703143	0.0337172	0.439931
	Bacteroides salanitronis	0.0344955	0.0603306	0.0491009	0.065728	0.0455901	0.0495904	0.402928	0.616243	0.155542	0.337639	0.750101	0.905609	0.681343	0.907628
	Bacteroides sp A1C1	0.0172505	0.0220094	0.00853805	0.0132737	0.0045317	0.0137555	0.067845	0.234622	0.0194862	0.124651	0.413671	0.744609	0.324604	0.754705
	Bacteroides thetaiotaomicron	0.0108985	0.0125841	0.00645922	0.00647816	0.00542635	0.00681357	0.847413	0.898852	0.650117	0.761322	0.750101	0.905609	0.728362	0.907628
	Bacteroides uniformis	0.0453777	0.0389709	0.0215176	0.0157668	0.0307933	0.0185364	0.334526	0.543604	0.650117	0.761322	0.301125	0.703143	0.168827	0.656669
	Bacteroides vulgatus	0.0226731	0.0224234	0.0124039	0.0170971	0.0213798	0.0184228	0.275994	0.51256	0.96386	0.986018	0.0756008	0.498965	0.293869	0.721954
	Bacteroides xylanisolvens	0.00425982	0.00773116	0.00225022	0.00220938	0.00311863	0.00354058	0.72792	0.822866	0.650117	0.761322	0.915534	0.974601	0.428142	0.796344
	Barnesiella viscericola	0.00403858	0.00623339	0.00607223	0.012499	0.0103829	0.00721069	0.0214158	0.139203	0.0111605	0.0902983	0.0368175	0.364494	0.605488	0.907628
	Bifidobacterium adolescentis	0.00368422	0.00833504	0.00269205	0.00385536	0.00227367	0.00275266	0.229146	0.467278	0.0727718	0.202397	0.561068	0.85455	0.637302	0.907628
	Bifidobacterium longum	0.00388243	0.00870519	0.00112902	0.00155911	0.00211744	0.00276552	0.387315	0.601205	0.196496	0.406702	0.365173	0.711578	0.922192	0.966163
	Blautia sp N6H115	0.00113991	0.00208871	0	0	0.00100951	0.000812347	0.254841	0.500066	0.387377	0.594423	0.0890461	0.51575	0.506263	0.840759
	Blautia sp SC05B48	0.00268224	0.00304088	0.00243424	0.00269254	0.00115156	0.000847153	0.52635	0.685341	0.27371	0.47623	0.645201	0.905609	0.681343	0.907628
	Burkholderiales bacterium YL45	0.00350476	0.00768596	0.00229997	0.00271097	0.00193981	0.00293599	0.664989	0.804173	0.461033	0.630018	0.804442	0.926044	0.49781	0.840759
	Butyricimonas faecalis	0.00675277	0.00715973	0.0186489	0.0302357	0.0159476	0.0222174	0.438005	0.632674	0.338947	0.558635	0.915534	0.974601	0.265095	0.721954
	Caloramator sp E03	0	0	0.00101253	0.00121651	0.00172133	0.00111663	0.0454854	0.189219	0.0269426	0.126205	0.0756008	0.498965	0.419281	0.796344
	Caproiciproducens sp NJN50	0.0094527	0.0138974	0.00351235	0.00338051	0.0234735	0.0261938	0.0140859	0.131175	0.0647514	0.19872	0.00184776	0.182928	0.357224	0.772601
	Christensenella minuta	0.00371838	0.00513185	0.00545807	0.00450831	0.00543754	0.00321092	0.0931357	0.257828	0.0222371	0.124651	0.915534	0.974601	0.293869	0.721954
	Clostridiales bacterium CCNA10	0.00318757	0.00507914	0.00125124	0.00123531	0	0	0.260736	0.502159	0.155542	0.337639	0.210261	0.691745	0.776331	0.907628
	Clostridium baratii	0	0	0.00302172	0.00754716	0	0	0.369654	0.582485	N/A	N/A	0.328178	0.703143	0.187299	0.656669
	Clostridium botulinum	0.00246831	0.0039012	0.00453412	0.00362152	0.00318667	0.0032916	0.0750731	0.243988	0.142335	0.324817	0.140253	0.578542	0.0649339	0.499775
	Clostridium butyricum	0.00286045	0.00415513	0.00125321	0.00304948	0.00323618	0.00383796	0.0699353	0.234622	0.387377	0.594423	0.0159222	0.244264	0.168827	0.656669
	Clostridium estertheticum	0	0	0	0	0.00117181	0.00141674	0.002596	0.0449973	0.00130558	0.0165995	0.0306869	0.337556	N/A	N/A
	Clostridium hiranonis	0.004234	0.0105983	0.00143914	0.00392828	0	0	0.00334628	0.0497162	0.000980743	0.0145477	0.308606	0.703143	0.0806089	0.499775
	Clostridium hylemonae	0.00375708	0.00435571	0.00438807	0.00685725	0.00672837	0.00613105	0.155342	0.375711	0.0799111	0.209179	0.161394	0.614537	0.874635	0.945827
	Clostridium septicum	0	0	0.00273387	0.00480132	0	0	0.0997731	0.264755	N/A	N/A	0.2921	0.703143	0.0939095	0.545849
	Collinsella aerofaciens	0.00159778	0.00178232	0.00400013	0.00865788	0.00171127	0.00174751	0.930942	0.958593	0.72969	0.832595	0.915534	0.974601	0.874635	0.945827
	Coraliomargarita akajimensis	0	0	0	0	0.0015225	0.00337473	0.435008	0.632674	0.266611	0.47623	0.744184	0.905609	N/A	N/A
	Desulfovibrio piger	0	0	0.00344297	0.00491137	0.00253323	0.00416627	0.487296	0.667704	0.293131	0.492238	0.969431	1	0.372953	0.788288
	Dialister pneumosintes	0.00136072	0.0017617	0.00308136	0.0041488	0	0	0.303003	0.525578	0.125537	0.310356	0.362193	0.711578	0.769508	0.907628
	Enterococcus avium	0	0	0.00301571	0.00852971	0	0	0.855638	0.898852	N/A	N/A	0.722403	0.905609	0.644079	0.907628
	Eubacterium eligens	0.00648282	0.0068608	0.00462976	0.00488942	0.0153629	0.0106748	0.0176195	0.131175	0.0170275	0.124651	0.0126493	0.244264	0.776331	0.907628
	Faecalibacterium prausnitzii	0.0551265	0.0329922	0.0811665	0.0482112	0.146606	0.0721733	0.00247576	0.0449973	0.000448372	0.00798101	0.0638164	0.485986	0.190111	0.656669
	Faecalitalea cylindroides	0.00202694	0.00283588	0.00176092	0.00172072	0.00210542	0.00239797	0.717665	0.820189	0.432299	0.630018	0.884799	0.974601	0.673272	0.907628
	Fastidiosipila sanguinis	0.00141811	0.00281613	0	0	0.00117542	0.000797426	0.0922365	0.257828	0.0463939	0.15881	0.161394	0.614537	0.428142	0.796344
	Flavonifractor plautii	0.0065929	0.0053693	0.00619381	0.00380657	0.00443079	0.00156712	0.674882	0.806756	0.524956	0.677117	0.413671	0.744609	0.97482	0.996245
	Flintibacter sp KGMB00164	0.00216869	0.00266838	0	0	0	0	0.057918	0.215124	0.0253048	0.125118	N/A	N/A	0.168827	0.656669
	Fusobacterium mortiferum	0.00233228	0.00903287	0	0	0	0	0.494358	0.667704	0.548244	0.687235	N/A	N/A	0.294992	0.721954
	Fusobacterium nucleatum	0.00256236	0.00434203	0	0	0	0	0.0163698	0.131175	0.00896222	0.0886264	N/A	N/A	0.672114	0.907628
	Fusobacterium ulcerans	0	0	0.00229562	0.00649299	0	0	0.430993	0.632674	N/A	N/A	0.722403	0.905609	0.591652	0.907628
	Fusobacterium varium	0	0	0.00409854	0.0115436	0	0	0.308004	0.525578	N/A	N/A	0.258531	0.691745	0.204904	0.656669
	Haematospirillum jordaniae	0.0012504	0.00331942	0.00175074	0.00248076	0.00127229	0.00287699	0.789898	0.864731	0.464303	0.630018	1	1	0.790515	0.907628
	Hungateiclostridium saccincola	0	0	0.00203747	0.00336184	0.00148456	0.00121746	0.00139832	0.0431004	0.000447119	0.00798101	0.336272	0.703143	0.0410092	0.439931
	Intestinibaculum porci	0.00153627	0.00236061	0.00597026	0.0106674	0	0	0.703949	0.820189	0.533963	0.678896	0.490891	0.809971	0.771234	0.907628
	Lachnoclostridium phocaeense	0.00272094	0.0023058	0.00131261	0.00121238	0.00153146	0.00111951	0.0384959	0.18198	0.0325026	0.131488	0.413671	0.744609	0.0473044	0.439931
	Lachnospiraceae bacterium Choco86	0.0159536	0.0169495	0.0118431	0.0141756	0.00762809	0.00578124	0.15181	0.375711	0.0519731	0.171319	0.696997	0.905609	0.265095	0.721954
	Lachnospiraceae bacterium GAM79	0	0	0	0	0.00148518	0.00156678	0.0687062	0.234622	0.0325026	0.131488	0.140253	0.578542	N/A	N/A
	Lachnospiraceae bacterium KM1062	0.00305099	0.00251237	0.00315115	0.00507136	0.00261648	0.00188311	0.586424	0.734797	0.856156	0.929242	0.336272	0.703143	0.428142	0.796344
	Lachnospiraceae bacterium oral taxon 500	0.00203583	0.00197729	0.00252932	0.00151464	0.00185572	0.00109298	0.28964	0.519354	0.495646	0.658396	0.184668	0.652932	0.213243	0.656669
	Lactobacillus salivarius	0	0	0.0014248	0.00388652	0	0	0.205981	0.42844	N/A	N/A	0.0926075	0.51575	0.20591	0.656669
	Megasphaera stantonii	0	0	0.00155811	0.00438992	0	0	0.477197	0.667704	N/A	N/A	0.258531	0.691745	0.463836	0.814288
	Methanobrevibacter smithii	0.00197008	0.00452815	0.00113332	0.0019718	0.00153449	0.00294366	0.748517	0.837052	0.441912	0.630018	0.714149	0.905609	1	1
	Methylomusa anaerophila	0	0	0	0	0.00141877	0.0019034	0.00043006	0.0223631	0.000186667	0.00798101	0.0159222	0.244264	N/A	N/A
	Muribaculaceae bacterium DSM 108610	0.00186493	0.00415441	0.00234458	0.00445361	0.00606711	0.0116117	0.573854	0.727815	0.467205	0.630018	0.804442	0.926044	0.357224	0.772601
	Muribaculum sp TLLA4	0	0	0	0	0.00207582	0.00422914	0.056814	0.215124	0.0222371	0.124651	0.336272	0.703143	N/A	N/A
	Odoribacter splanchnicus	0.00366913	0.00249806	0.0056669	0.00522944	0.00375268	0.002271	0.990657	0.990657	0.927792	0.971453	0.971773	1	0.924607	0.966163
	Oscillibacter valericigenes	0.0189049	0.0147838	0.0470687	0.0453019	0.0314993	0.0201671	0.0816915	0.254459	0.0720171	0.202397	0.645201	0.905609	0.0649339	0.499775
	Parabacteroides distasonis	0.00183136	0.00301542	0.00306497	0.00403988	0	0	0.602787	0.737528	0.362672	0.57639	0.500211	0.811818	0.924607	0.966163
	Parabacteroides sp CT06	0.00173427	0.00462388	0.00129634	0.00251556	0	0	0.571501	0.727815	0.574054	0.709595	0.288127	0.703143	0.670472	0.907628
	Paraprevotella xylaniphila	0.00385214	0.00623326	0.00532259	0.00486071	0.00957147	0.0122537	0.519665	0.685341	0.413046	0.612684	0.696997	0.905609	0.293869	0.721954
	Porphyromonas asaccharolytica	0	0	0.00328001	0.00686413	0	0	0.0353329	0.18198	N/A	N/A	0.242408	0.691745	0.650571	0.907628
	Prevotella dentalis	0	0	0.00749798	0.0123831	0.0011665	0.00238999	0.0229011	0.140101	0.247195	0.47623	0.102767	0.51575	0.00709935	0.22008
	Prevotella enoeca	0	0	0.00158018	0.00343295	0	0	0.0174665	0.131175	N/A	N/A	0.184668	0.652932	0.00105239	0.097872
	Prevotella fusca	0.00230112	0.00776567	0.00641237	0.00992177	0.00237812	0.00577286	0.314889	0.528201	0.353175	0.571501	0.513168	0.819414	0.163098	0.656669
	Prevotella intermedia	0.00556985	0.0109992	0.0215347	0.0456271	0	0	0.0413698	0.187063	0.210058	0.42193	0.0096593	0.244264	0.21889	0.656669
	Prevotella jejuni	0	0	0.0112881	0.0318492	0	0	0.0856354	0.254459	N/A	N/A	0.101602	0.51575	0.0707707	0.499775
	Prevotella melaninogenica	0	0	0.00467703	0.0132286	0	0	0.267093	0.505049	N/A	N/A	0.239317	0.691745	0.80709	0.915358
	Prevotella oris	0.00385692	0.0138935	0.034731	0.0606452	0.00584295	0.00959451	0.0942065	0.257828	0.0463939	0.15881	0.696997	0.905609	0.13145	0.656669
	Pseudoclostridium thermosuccinogenes	0	0	0	0	0.00212499	0.00274044	0.0292315	0.168893	0.0224091	0.124651	0.373758	0.711578	N/A	N/A
	Pseudopedobacter saltans	0	0	0	0	0.00134349	0.0026779	0.239826	0.479653	0.14024	0.324817	0.85962	0.967072	N/A	N/A
	Riemerella anatipestifer	0	0	0	0	0.00567468	0.0204088	0.165427	0.387578	0.0591667	0.188066	0.634574	0.905609	N/A	N/A
	Roseburia hominis	0.00232811	0.00427276	0	0	0.00128242	0.00135744	0.191988	0.412314	0.268651	0.47623	0.0534867	0.48138	0.697825	0.907628
	Roseburia intestinalis	0.00461554	0.00421565	0.00264815	0.00253838	0.00425313	0.00373012	0.431602	0.632674	0.891867	0.95634	0.238135	0.691745	0.293869	0.721954
	Ruminococcaceae bacterium CPB6	0.00144229	0.00179317	0.00480503	0.00749133	0.00223632	0.00230222	0.308272	0.525578	0.12998	0.312654	1	1	0.391773	0.792064
	Ruminococcus albus	0.00121153	0.00148927	0.00232698	0.00275807	0	0	0.189906	0.412314	0.683162	0.789629	0.0638164	0.485986	0.213243	0.656669
	Ruminococcus bicirculans	0.00727055	0.0151623	0.00661295	0.00633209	0.0251604	0.0321841	0.0176582	0.131175	0.00518058	0.0576339	0.238135	0.691745	0.168827	0.656669
	Ruminococcus champanellensis	0.0153797	0.0150808	0.0109843	0.0107856	0.0319659	0.0191962	0.0152906	0.131175	0.0253048	0.125118	0.00454076	0.224768	0.825177	0.924596
	Ruminococcus gnavus	0.0117248	0.0192583	0.00344254	0.00641945	0.00869174	0.029057	0.101829	0.264755	0.0426468	0.158149	0.743701	0.905609	0.185637	0.656669
	Ruminococcus sp JE7A12	0.0194045	0.0267474	0.0168342	0.0273346	0.0226698	0.0240618	0.32536	0.537102	0.27371	0.47623	0.140253	0.578542	0.776331	0.907628
	Ruthenibacterium lactatiformans	0.0125343	0.0101113	0.00590596	0.0048586	0.0124867	0.00742886	0.0453516	0.189219	0.750987	0.838613	0.0302324	0.337556	0.0234748	0.43663
	Stenotrophomonas maltophilia	0	0	0.00174839	0.00245331	0.00263363	0.00206131	0.00165771	0.0431004	0.000286255	0.00798101	0.210261	0.691745	0.0473044	0.439931
	Streptococcus thermophilus	0.00395312	0.0113908	0	0	0	0	0.776561	0.859174	0.518753	0.677117	N/A	N/A	0.722309	0.907628
	Sutterella megalosphaeroides	0	0	0.00130183	0.00230091	0	0	0.0155937	0.131175	N/A	N/A	0.0172712	0.244264	0.0103987	0.24177
	Sutterella sp KGMB03119	0.00147658	0.00361312	0.00107296	0.00104499	0.00173638	0.00159638	0.168548	0.387578	0.0709675	0.202397	0.340918	0.703143	0.472812	0.814288
	Victivallales bacterium CCUG 44730	0	0	0.00216993	0.00322866	0	0	0.037618	0.18198	N/A	N/A	0.490891	0.809971	0.0305439	0.439931
