# Supplementary material for: BRAFV600E mutation impinges on gut microbial markers defining novel biomarkers for serrated colorectal cancer effective therapies
Source: J Exp Clin Cancer Res. 2020 Dec 14;39:285. doi: 10.1186/s13046-020-01801-w (PMC7737386; doi:10.1186/s13046-020-01801-w)
Supplement: Supplementary file 6 — Additional file 6: Supplementary Table S5. Relative abundance of predicted function for specific KEGG modules (level 1–3) in fecal microbiota of human subjects. [file 13046_2020_1801_MOESM6_ESM.xlsx]

## Sheet: Foglio1
Supplementary Table S5. Relative abundance of predicted function for specific KEGG modules (level 1-3) in fecal microbiota of human subjects.
L1	L2	BRAFwt		BRAFV600E		Healthy		BRAFwt vs Healthy		BRAFV600E vs Healthy		BRAFwt vs BRAFV600E		L3	BRAFwt		BRAFV600E		Healthy		BRAFwt vs Healthy		BRAFV600E vs Healthy		BRAFwt vs BRAFV600E
		Mean	SD	Mean	SD	Mean	SD	p-Value	FDR	p-Value	FDR	p-Value	FDR		Mean	SD	Mean	SD	Mean	SD	p-Value	FDR	p-Value	FDR	p-Value	FDR
Cellular Processes	Cell Growth and Death	0.51142	0.0160387	0.520113	0.0584048	0.513413	0.0167082	0.891867	0.921596	0.0756008	0.241922	0.0282268	0.129037	Cell cycle - Caulobacter	0.504139	0.017939	0.513287	0.0588015	0.508023	0.0157485	0.820727	0.85025	0.104192	0.333414	0.0649339	0.32243
	Cell Motility	1.57536	0.29944	1.87651	0.465499	1.91658	0.218813	0.00711278	0.0200451	0.595066	0.825858	0.190111	0.380222	Bacterial chemotaxis	0.316026	0.0743644	0.376864	0.0769047	0.383039	0.0388059	0.0111605	0.0321421	0.500211	0.771978	0.168827	0.450204
														Bacterial motility proteins	0.632042	0.148848	0.804339	0.226218	0.783047	0.123081	0.0253048	0.061761	0.85962	0.944925	0.149276	0.447827
														Cytoskeleton proteins	0.386569	0.0345234	0.382971	0.0662298	0.444542	0.0228516	1.45291e-05	0.00174413	0.0126493	0.152853	0.97482	0.97482
														Flagellar assembly	0.240728	0.0752966	0.312337	0.125126	0.305953	0.0592803	0.0253048	0.061761	0.85962	0.944925	0.293869	0.571853
	Transport and Catabolism	0.372359	0.0625858	0.305587	0.0476847	0.296843	0.0353768	0.000359381	0.0037136	0.750101	0.887661	0.0234748	0.129037	Lysosome	0.185698	0.0568886	0.127464	0.0364935	0.127565	0.0227783	0.000843915	0.00486095	0.971773	0.98546	0.0105198	0.126237
														Peroxisome	0.186508	0.0157784	0.178047	0.0167421	0.169175	0.0143884	0.0148353	0.0403071	0.500211	0.771978	0.149276	0.447827
Environmental Information Processing	Membrane Transport	11.0254	0.726957	11.7621	1.32224	11.3933	0.553122	0.169623	0.262916	1	1	0.190111	0.380222	ABC transporters	2.90654	0.244752	3.12769	0.351888	3.02213	0.189417	0.142335	0.21575	0.85962	0.944925	0.13145	0.420641
														Bacterial secretion system	0.610362	0.0482088	0.651182	0.113385	0.6248	0.0256836	0.200512	0.285878	0.546631	0.771978	0.506263	0.792412
														Phosphotransferase system (PTS)	0.364135	0.139628	0.437118	0.219356	0.290755	0.11304	0.107703	0.172325	0.0890461	0.333414	0.547857	0.796883
														Secretion system	1.08339	0.0786194	1.24689	0.215962	1.13066	0.066646	0.12998	0.201259	0.184668	0.450714	0.0234748	0.187798
														Transporters	6.06094	0.438102	6.29925	0.533452	6.32497	0.356924	0.0884686	0.148133	0.595066	0.771978	0.547857	0.796883
	Signal Transduction	1.48602	0.0909081	1.53722	0.205116	1.4758	0.0571959	0.96386	0.96386	0.804442	0.887661	0.924607	0.954434	Two-component system	1.33191	0.090164	1.39719	0.211071	1.34102	0.0572511	0.891867	0.910843	0.85962	0.944925	0.681343	0.89194
	Signaling Molecules and Interaction	0.19447	0.0230913	0.175263	0.0202709	0.166924	0.00796062	0.000139575	0.00216342	0.161394	0.344307	0.149276	0.367448	Bacterial toxins	0.131104	0.010069	0.113127	0.0215551	0.122011	0.00608049	0.0366902	0.081283	0.546631	0.771978	0.0337172	0.202303
Genetic Information Processing	Folding, Sorting and Degradation	2.4961	0.0529212	2.48273	0.103439	2.47575	0.0405014	0.253947	0.374874	0.455806	0.662991	0.874635	0.954434	Chaperones and folding catalysts	1.03261	0.0302155	1.03309	0.0320583	1.01121	0.0202855	0.0720171	0.131272	0.184668	0.450714	0.924607	0.964808
														Protein export	0.601608	0.0233255	0.599335	0.0534122	0.61466	0.0162369	0.316209	0.417744	0.804442	0.934191	0.547857	0.796883
														RNA degradation	0.478191	0.0174534	0.471193	0.0447182	0.471969	0.0149467	0.413046	0.508364	0.595066	0.771978	0.924607	0.964808
														Sulfur relay system	0.250808	0.0246179	0.252794	0.0298454	0.248352	0.0108696	1	1	0.915534	0.983857	0.97482	0.97482
	Replication and Repair	8.95177	0.276565	9.04315	0.703233	9.23764	0.154823	0.00183285	0.00710231	0.645201	0.825858	0.100556	0.321779	Base excision repair	0.442204	0.0165785	0.437753	0.0296909	0.447308	0.00855507	0.387377	0.485063	0.971773	0.98546	0.874635	0.961431
														Chromosome	1.55485	0.0589731	1.58345	0.0825057	1.62213	0.0306282	0.00068698	0.00430109	0.373758	0.708173	0.190111	0.463999
														DNA repair and recombination proteins	2.83397	0.087836	2.86006	0.205039	2.9224	0.0409503	0.00711278	0.0232782	0.546631	0.771978	0.213243	0.487412
														DNA replication	0.673749	0.0271075	0.679884	0.0683716	0.684659	0.0218889	0.495646	0.575589	0.500211	0.771978	0.168827	0.450204
														DNA replication proteins	1.26846	0.0432034	1.27556	0.121291	1.29982	0.028116	0.0413098	0.0887852	0.750101	0.900121	0.324604	0.607052
														Homologous recombination	0.937534	0.0481433	0.957592	0.0824932	0.980996	0.0284275	0.00439798	0.0162387	0.971773	0.98546	0.115216	0.395026
														Mismatch repair	0.831455	0.0290318	0.843587	0.0833223	0.859423	0.0284586	0.0463939	0.0982458	0.696997	0.872762	0.04006	0.230746
														Nucleotide excision repair	0.395343	0.0125582	0.398139	0.0481212	0.405007	0.00995986	0.0647514	0.124323	0.750101	0.900121	0.115216	0.395026
	Transcription	2.87516	0.0862623	2.87997	0.074163	2.96824	0.0815479	0.00711278	0.0200451	0.0302324	0.24186	0.97482	0.97482	RNA polymerase	0.156097	0.00707835	0.155637	0.0229263	0.161244	0.00660758	0.0647514	0.124323	0.413671	0.735416	0.391773	0.687992
														Transcription factors	1.63119	0.122989	1.68297	0.218794	1.7131	0.0809906	0.0647514	0.124323	0.104192	0.333414	0.825177	0.950604
														Transcription machinery	1.08662	0.0598659	1.04003	0.137144	1.09207	0.0335719	0.524956	0.604749	0.500211	0.771978	0.547857	0.796883
	Translation	5.52752	0.242222	5.72167	0.464414	5.83922	0.137035	0.00068698	0.00425927	0.696997	0.857843	0.0159326	0.129037	Aminoacyl-tRNA biosynthesis	1.13524	0.0691997	1.18778	0.118917	1.21334	0.049642	0.00518058	0.0181952	0.804442	0.934191	0.0282268	0.193555
														Ribosome	2.31399	0.114677	2.39388	0.239206	2.4423	0.0635107	0.00263206	0.0111475	0.546631	0.771978	0.0337172	0.202303
														Ribosome Biogenesis	1.36119	0.04546	1.40806	0.0562047	1.44277	0.0320676	2.70818e-05	0.00174413	0.140253	0.388392	0.0473044	0.24328
														RNA transport	0.135564	0.0103697	0.135336	0.0178491	0.141617	0.006952	0.0884686	0.148133	0.336272	0.654367	0.825177	0.950604
														Translation factors	0.534034	0.0168524	0.546888	0.0497515	0.549862	0.0103836	0.00608058	0.0208477	0.413671	0.735416	0.0873318	0.381084
Human Diseases	Cancers	0.102957	0.00965662	0.107574	0.00504163	0.10674	0.00963731	0.12998	0.237022	0.268455	0.477254	0.115216	0.335174
	Infectious Diseases	0.37236	0.0165552	0.384144	0.0323716	0.357546	0.0085082	0.0170275	0.040604	0.00341049	0.0545678	0.635523	0.847364	Tuberculosis	0.153586	0.00767222	0.154615	0.0175182	0.160727	0.00603116	0.00963545	0.0301631	0.455806	0.76321	0.149276	0.447827
	Metabolic Diseases	0.108513	0.00835758	0.10354	0.00910179	0.109975	0.00515193	0.524956	0.650945	0.0756008	0.241922	0.428142	0.685027
Metabolism	Amino Acid Metabolism	9.81743	0.220757	9.59002	0.311597	9.91749	0.129753	0.294463	0.414925	0.00341049	0.0545678	0.13145	0.350535	Alanine, aspartate and glutamate metabolism	1.15128	0.033394	1.07999	0.0823506	1.12828	0.0178431	0.0413098	0.0887852	0.0534867	0.265589	0.0053272	0.0958896
														Amino acid related enzymes	1.45983	0.0375164	1.48473	0.0903233	1.49662	0.0297034	0.0128871	0.0356874	0.546631	0.771978	0.0282268	0.193555
														Arginine and proline metabolism	1.28368	0.0309952	1.22887	0.0757008	1.29505	0.0310606	0.387377	0.485063	0.0198929	0.159143	0.0755026	0.339762
														Cysteine and methionine metabolism	0.960776	0.0252498	0.93678	0.0252928	0.978482	0.0182185	0.0647514	0.124323	0.000658509	0.0474126	0.0755026	0.339762
														Glycine, serine and threonine metabolism	0.830445	0.0233277	0.81391	0.0437995	0.815616	0.0227047	0.0647514	0.124323	0.595066	0.771978	0.681343	0.89194
														Histidine metabolism	0.68653	0.0320935	0.640259	0.0817229	0.690602	0.018411	0.716804	0.764591	0.104192	0.333414	0.168827	0.450204
														Lysine biosynthesis	0.854846	0.0473104	0.822202	0.076715	0.885079	0.0210271	0.12998	0.201259	0.00774485	0.152853	0.213243	0.487412
														Lysine degradation	0.118103	0.0166099	0.123811	0.0393348	0.115521	0.0108779	0.820727	0.85025	0.750101	0.900121	0.506263	0.792412
														Phenylalanine metabolism	0.196626	0.0119072	0.200034	0.0397504	0.188058	0.00899329	0.235167	0.319472	0.0445526	0.237614	0.168827	0.450204
														Phenylalanine, tyrosine and tryptophan biosynthesis	0.855474	0.0408214	0.822171	0.0594154	0.876609	0.0424593	0.0519731	0.106916	0.85962	0.944925	0.428142	0.725323
														Tryptophan metabolism	0.121631	0.0173947	0.143382	0.0587239	0.114075	0.0124456	0.362672	0.462166	0.184668	0.450714	0.635523	0.89194
														Tyrosine metabolism	0.341393	0.0211556	0.353895	0.0319907	0.349104	0.0207356	0.294463	0.392617	0.971773	0.98546	0.466358	0.763132
														Valine, leucine and isoleucine biosynthesis	0.757885	0.03828	0.732953	0.0774853	0.799602	0.0261695	0.00518058	0.0181952	0.0302324	0.189281	0.874635	0.961431
														Valine, leucine and isoleucine degradation	0.19893	0.0234767	0.207029	0.0549239	0.184794	0.0219249	0.118445	0.18743	0.373758	0.708173	0.97482	0.97482
	Biosynthesis of Other Secondary Metabolites	1.03409	0.0766759	0.939399	0.0727491	0.973409	0.0363468	0.0253048	0.0522967	0.336272	0.566353	0.0282268	0.129037	Novobiocin biosynthesis	0.132875	0.00610046	0.132526	0.00692233	0.134547	0.00427489	0.617726	0.689554	0.413671	0.735416	0.776331	0.947387
														Phenylpropanoid biosynthesis	0.209809	0.0402634	0.168804	0.0330602	0.185348	0.0212067	0.0519731	0.106916	0.268455	0.594732	0.0473044	0.24328
														Streptomycin biosynthesis	0.357198	0.0241239	0.322346	0.0217996	0.335325	0.0176859	0.00711278	0.0232782	0.455806	0.76321	0.000766856	0.0368091
														Tropane, piperidine and pyridine alkaloid biosynthesis	0.120403	0.00715743	0.12021	0.00824962	0.119632	0.00375651	0.650117	0.709219	0.546631	0.771978	0.924607	0.964808
	Carbohydrate Metabolism	11.3765	0.181207	10.8766	0.289626	11.1249	0.177187	0.00183285	0.00710231	0.161394	0.344307	2.85531e-05	0.0009137	Amino sugar and nucleotide sugar metabolism	1.56591	0.0755705	1.45713	0.0770971	1.44424	0.0540542	0.000178462	0.00285539	0.268455	0.594732	0.00248412	0.0511019
														Ascorbate and aldarate metabolism	0.123761	0.0158989	0.125393	0.0666092	0.104685	0.0224229	0.0010314	0.00530436	0.85962	0.944925	0.0337172	0.202303
														Butanoate metabolism	0.606491	0.0245469	0.632839	0.0636303	0.638052	0.0335199	0.0287176	0.0677923	0.268455	0.594732	0.466358	0.763132
														C5-Branched dibasic acid metabolism	0.318967	0.018134	0.313955	0.023872	0.327627	0.0116038	0.362672	0.462166	0.140253	0.388392	0.681343	0.89194
														Citrate cycle (TCA cycle)	0.656615	0.0564403	0.663967	0.0690568	0.626387	0.0450481	0.0977212	0.159907	0.301125	0.602251	0.776331	0.947387
														Fructose and mannose metabolism	1.05543	0.0564212	1.00665	0.0853145	0.990992	0.0537516	0.00829188	0.026534	0.595066	0.771978	0.391773	0.687992
														Galactose metabolism	0.872709	0.0496765	0.770564	0.0674999	0.81262	0.048657	0.00263206	0.0111475	0.184668	0.450714	0.00248412	0.0511019
														Glycolysis / Gluconeogenesis	1.172	0.0464061	1.16173	0.0404132	1.20506	0.0370728	0.0799111	0.13699	0.0445526	0.237614	0.728362	0.920036
														Glyoxylate and dicarboxylate metabolism	0.54377	0.0238617	0.515646	0.0418822	0.530108	0.0176879	0.0799111	0.13699	0.104192	0.333414	0.0105198	0.126237
														Inositol phosphate metabolism	0.105726	0.0103499	0.108015	0.0367875	0.0906395	0.00816106	0.000139575	0.00285539	0.210261	0.504626	0.13145	0.420641
														Pentose and glucuronate interconversions	0.654665	0.0377392	0.572355	0.0569715	0.635211	0.0385732	0.169623	0.251812	0.00993661	0.152853	0.000766856	0.0368091
														Pentose phosphate pathway	0.942083	0.0305326	0.886829	0.0489485	0.952884	0.0359675	0.439662	0.532029	0.00993661	0.152853	0.0194121	0.174708
														Propanoate metabolism	0.484588	0.0171149	0.507379	0.0327053	0.499245	0.0199979	0.0799111	0.13699	1	1	0.100556	0.391353
														Pyruvate metabolism	1.1028	0.039716	1.07783	0.0467722	1.12131	0.0369676	0.235167	0.319472	0.0638164	0.278472	0.293869	0.571853
														Starch and sucrose metabolism	1.17098	0.0686347	1.07629	0.0930123	1.14586	0.0537918	0.21736	0.303882	0.121254	0.356339	0.0194121	0.174708
	Energy Metabolism	5.84647	0.151361	5.8175	0.205856	5.76696	0.135316	0.0799111	0.154828	0.121254	0.344307	0.825177	0.954434	Carbon fixation in photosynthetic organisms	0.676596	0.0150057	0.662996	0.015363	0.679898	0.0121938	0.650117	0.709219	0.0246105	0.168758	0.0755026	0.339762
														Carbon fixation pathways in prokaryotes	1.02768	0.0398694	1.04556	0.045339	1.01313	0.0407627	0.184606	0.268518	0.104192	0.333414	0.213243	0.487412
														Methane metabolism	1.30092	0.0635166	1.2509	0.0968494	1.32659	0.0333341	0.413046	0.508364	0.0756008	0.302403	0.238202	0.519714
														Nitrogen metabolism	0.732732	0.0426353	0.715476	0.0546036	0.67726	0.0357411	0.00313508	0.0128986	0.161394	0.430383	0.293869	0.571853
														Oxidative phosphorylation	1.14279	0.0724886	1.14707	0.0711621	1.09816	0.0700185	0.0720171	0.131272	0.0638164	0.278472	0.825177	0.950604
														Photosynthesis	0.335735	0.0433558	0.360751	0.0437467	0.350903	0.0330441	0.467205	0.556012	0.301125	0.602251	0.100556	0.391353
														Photosynthesis proteins	0.337729	0.0432623	0.363616	0.0410422	0.352515	0.0333	0.495646	0.575589	0.301125	0.602251	0.100556	0.391353
														Sulfur metabolism	0.292261	0.0347063	0.2711	0.022585	0.2684	0.0142322	0.0366902	0.081283	0.971773	0.98546	0.190111	0.463999
	Enzyme Families	2.1682	0.0358224	2.17498	0.0661191	2.16916	0.019197	0.750987	0.83145	0.373758	0.598013	0.728362	0.932303	Peptidases	1.87988	0.0361393	1.88324	0.100689	1.8779	0.0203521	0.586037	0.664483	0.696997	0.872762	0.728362	0.920036
														Protein kinases	0.288315	0.017734	0.291732	0.0418185	0.291261	0.0118754	0.467205	0.556012	0.413671	0.735416	0.590956	0.842551
	Glycan Biosynthesis and Metabolism	2.63824	0.321337	2.43363	0.207002	2.24668	0.161066	8.35422e-05	0.00216342	0.0638164	0.241922	0.265095	0.471281	Glycosaminoglycan degradation	0.126282	0.0438028	0.0916066	0.0247159	0.0809914	0.0181764	0.00068698	0.00430109	0.85962	0.944925	0.0473044	0.24328
														Glycosphingolipid biosynthesis - globo series	0.162006	0.0214784	0.127927	0.0177284	0.130058	0.0181218	0.000843915	0.00486095	0.0198929	0.159143	0.000766856	0.0368091
														Glycosyltransferases	0.337888	0.0392223	0.331903	0.0356807	0.297914	0.0168781	0.000556538	0.00430109	0.0534867	0.265589	0.874635	0.961431
														Lipopolysaccharide biosynthesis	0.268451	0.0716058	0.270928	0.0779687	0.192302	0.0399453	0.0010314	0.00530436	0.0756008	0.302403	0.825177	0.950604
														Lipopolysaccharide biosynthesis proteins	0.39641	0.0827875	0.386134	0.107506	0.289119	0.0457612	0.000178462	0.00285539	0.455806	0.76321	0.681343	0.89194
														Other glycan degradation	0.424217	0.0800046	0.301776	0.0682075	0.331096	0.0380667	0.000359381	0.00398084	0.500211	0.771978	0.00188859	0.0511019
														Peptidoglycan biosynthesis	0.81205	0.0421605	0.837783	0.0640475	0.851765	0.0255349	0.0111605	0.0321421	0.804442	0.934191	0.190111	0.463999
	Lipid Metabolism	3.01069	0.116096	2.87324	0.102881	2.95462	0.0717196	0.362672	0.468452	0.140253	0.344307	0.0234748	0.129037	Biosynthesis of unsaturated fatty acids	0.123931	0.0244118	0.131059	0.0317614	0.118649	0.0126596	0.891867	0.910843	0.301125	0.602251	0.681343	0.89194
														Fatty acid biosynthesis	0.489775	0.0220183	0.48476	0.0428688	0.501181	0.0279867	0.338947	0.443712	0.915534	0.983857	0.293869	0.571853
														Fatty acid metabolism	0.220594	0.0154089	0.235381	0.0439177	0.222222	0.0142596	0.617726	0.689554	0.104192	0.333414	0.681343	0.89194
														Glycerolipid metabolism	0.399878	0.0323232	0.388096	0.0382584	0.418189	0.0341765	0.294463	0.392617	0.0159222	0.152853	0.547857	0.796883
														Glycerophospholipid metabolism	0.572169	0.0194571	0.559615	0.0160551	0.578991	0.0094205	0.439662	0.532029	0.455806	0.76321	0.115216	0.395026
														Lipid biosynthesis proteins	0.617715	0.0237105	0.612848	0.0246106	0.623873	0.0295998	0.650117	0.709219	0.301125	0.602251	0.97482	0.97482
														Sphingolipid metabolism	0.325532	0.0605855	0.238932	0.0510476	0.266741	0.0274379	0.000556538	0.00430109	0.0302324	0.189281	0.00141542	0.0509551
	Metabolism of Cofactors and Vitamins	4.30433	0.129193	4.27774	0.182469	4.18926	0.0965238	0.0222371	0.0492393	0.210261	0.420522	0.776331	0.954434	Biotin metabolism	0.165092	0.0142924	0.15398	0.0105436	0.143473	0.00973696	0.000286255	0.00343506	0.00341049	0.098222	0.115216	0.395026
														Folate biosynthesis	0.385504	0.0237834	0.386513	0.0354083	0.343132	0.0189625	3.63761e-05	0.00174413	0.595066	0.771978	0.924607	0.964808
														Nicotinate and nicotinamide metabolism	0.427838	0.0326384	0.438392	0.0226332	0.443041	0.0171894	0.142335	0.21575	0.413671	0.735416	0.547857	0.796883
														One carbon pool by folate	0.632338	0.0158312	0.643202	0.0583962	0.640934	0.0164958	0.184606	0.268518	0.696997	0.872762	0.168827	0.450204
														Pantothenate and CoA biosynthesis	0.630953	0.0153382	0.634016	0.0379671	0.647307	0.0144883	0.0170275	0.0454066	0.455806	0.76321	0.293869	0.571853
														Porphyrin and chlorophyll metabolism	0.879755	0.117229	0.826911	0.0825729	0.856707	0.0955932	0.716804	0.764591	0.0890461	0.333414	0.506263	0.792412
														Riboflavin metabolism	0.214833	0.0177178	0.226468	0.0342098	0.20277	0.0173289	0.107703	0.172325	0.595066	0.771978	0.190111	0.463999
														Thiamine metabolism	0.497671	0.0185069	0.494548	0.0381203	0.498651	0.0131969	1	1	0.0756008	0.302403	0.547857	0.796883
														Ubiquinone and other terpenoid-quinone biosynthesis	0.17732	0.0403374	0.191023	0.0720023	0.130954	0.0250694	0.0010314	0.00530436	0.645201	0.829544	0.924607	0.964808
														Vitamin B6 metabolism	0.217419	0.0128793	0.216878	0.0137988	0.218808	0.00894982	0.96386	0.977436	0.0638164	0.278472	0.825177	0.950604
	Metabolism of Other Amino Acids	1.49084	0.0676292	1.44955	0.0885318	1.40313	0.0468652	0.000843915	0.00436023	0.161394	0.344307	0.265095	0.471281	beta-Alanine metabolism	0.173895	0.0149088	0.180781	0.033919	0.157366	0.0112843	0.00439798	0.0162387	0.238135	0.562154	0.776331	0.947387
														Cyanoamino acid metabolism	0.340315	0.044348	0.293818	0.0300541	0.31005	0.0247542	0.0222371	0.056178	0.971773	0.98546	0.0194121	0.174708
														D-Alanine metabolism	0.0994365	0.00549565	0.106627	0.00751327	0.107339	0.00548155	0.00151984	0.00705989	0.971773	0.98546	0.0234748	0.187798
														D-Glutamine and D-glutamate metabolism	0.149923	0.00492634	0.149058	0.00904126	0.150296	0.00406875	0.785649	0.825792	0.0126493	0.152853	0.874635	0.961431
														Glutathione metabolism	0.182681	0.0166239	0.194044	0.046726	0.159854	0.0124729	0.000286255	0.00343506	0.121254	0.356339	0.97482	0.97482
														Selenocompound metabolism	0.357529	0.0105781	0.353293	0.0250605	0.343839	0.0119799	0.0128871	0.0356874	0.0198929	0.159143	0.728362	0.920036
														Taurine and hypotaurine metabolism	0.113989	0.00965412	0.110689	0.00618503	0.102978	0.00759532	0.00439798	0.0162387	0.0246105	0.168758	0.681343	0.89194
	Metabolism of Terpenoids and Polyketides	1.65616	0.0498085	1.66215	0.0533207	1.6497	0.0258622	0.856156	0.915201	0.645201	0.825858	0.924607	0.954434	Biosynthesis of ansamycins	0.117468	0.0102605	0.117028	0.00713608	0.128037	0.00985392	0.0111605	0.0321421	0.595066	0.771978	0.924607	0.964808
														Polyketide sugar unit biosynthesis	0.2209	0.012367	0.19708	0.0221091	0.204796	0.00698013	0.00068698	0.00430109	0.121254	0.356339	0.00845581	0.121764
														Prenyltransferases	0.32463	0.0189601	0.333965	0.0348393	0.31605	0.0155572	0.21736	0.303882	0.595066	0.771978	0.391773	0.687992
														Terpenoid backbone biosynthesis	0.566683	0.01629	0.5813	0.0591254	0.589997	0.0112853	0.000448372	0.00430109	0.140253	0.388392	0.13145	0.420641
														Tetracycline biosynthesis	0.142942	0.0145845	0.137299	0.0316154	0.151793	0.014958	0.200512	0.285878	0.546631	0.771978	0.293869	0.571853
	Nucleotide Metabolism	4.01005	0.0888194	4.02172	0.296015	4.05691	0.066705	0.338947	0.456842	0.804442	0.887661	0.506263	0.704366	Purine metabolism	2.19048	0.0333643	2.1823	0.154656	2.17085	0.0371935	0.235167	0.319472	0.595066	0.771978	0.506263	0.792412
														Pyrimidine metabolism	1.81957	0.0629794	1.83942	0.149211	1.88606	0.0368173	0.001255	0.00623174	0.268455	0.594732	0.324604	0.607052
	Xenobiotics Biodegradation and Metabolism	1.67093	0.0790397	1.73703	0.160741	1.6874	0.0649679	0.650117	0.746431	0.915534	0.97657	0.506263	0.704366	Aminobenzoate degradation	0.121503	0.0188777	0.123517	0.0243898	0.109955	0.0113685	0.0720171	0.131272	0.104192	0.333414	0.728362	0.920036
														Benzoate degradation	0.199473	0.0219238	0.224585	0.0526947	0.228641	0.0210552	0.00151984	0.00705989	0.595066	0.771978	0.324604	0.607052
														Chloroalkane and chloroalkene degradation	0.191652	0.0144043	0.192392	0.0180882	0.196645	0.0138842	0.362672	0.462166	0.750101	0.900121	0.825177	0.950604
														Drug metabolism - other enzymes	0.337145	0.0141796	0.340864	0.0242501	0.340141	0.0131592	0.785649	0.825792	0.121254	0.356339	0.874635	0.961431
														Naphthalene degradation	0.159863	0.0196391	0.154778	0.0135435	0.165373	0.0155292	0.495646	0.575589	0.915534	0.983857	0.681343	0.89194
														Polycyclic aromatic hydrocarbon degradation	0.106679	0.00635797	0.109698	0.0160195	0.11092	0.00889705	0.0977212	0.159907	0.0159222	0.152853	0.391773	0.687992
														Insulin signaling pathway	0.0988586	0.0118475	0.0924148	0.0229771	0.110637	0.0134063	0.0287176	0.0677923	0.0368175	0.220905	0.590956	0.842551
Organismal Systems	Endocrine System	0.351778	0.0317534	0.327608	0.0352796	0.357389	0.0220427	0.617726	0.736519	0.0534867	0.241922	0.190111	0.380222	PPAR signaling pathway	0.12537	0.0109463	0.11439	0.0148883	0.121159	0.00581023	0.0799111	0.13699	0.546631	0.771978	0.213243	0.487412
	Environmental Adaptation	0.149696	0.00950551	0.152657	0.0120008	0.164583	0.0069331	0.00068698	0.00425927	0.00774485	0.0826118	0.293869	0.494937	Plant-pathogen interaction	0.148193	0.0107461	0.151316	0.0119013	0.163707	0.00731582	0.000556538	0.00430109	0.00341049	0.098222	0.357224	0.659491
	Nervous System	0.118075	0.00608754	0.106027	0.0120365	0.115117	0.00558975	0.155542	0.253778	0.0638164	0.241922	0.0129998	0.129037	Glutamatergic synapse	0.118075	0.00608754	0.106027	0.0120365	0.115117	0.00558975	0.155542	0.233312	0.0638164	0.278472	0.0129998	0.143998
Unclassified	Cellular Processes and Signaling	4.30199	0.159601	4.16964	0.244079	4.11228	0.0824489	0.00263206	0.00906598	0.971773	1	0.0555807	0.222323	Cell motility and secretion	0.18035	0.0390529	0.174424	0.032705	0.15586	0.0155993	0.0194862	0.0510185	0.184668	0.450714	0.924607	0.964808
														Inorganic ion transport and metabolism	0.215913	0.0424127	0.198965	0.0629535	0.177817	0.0163925	0.000556538	0.00430109	0.971773	0.98546	0.115216	0.395026
														Membrane and intracellular structural molecules	0.58381	0.0904573	0.563533	0.105335	0.461538	0.0478194	6.38318e-05	0.00183836	0.0159222	0.152853	0.428142	0.725323
														Other ion-coupled transporters	1.32627	0.0911759	1.28354	0.154728	1.20049	0.0562382	0.00068698	0.00430109	0.336272	0.654367	0.293869	0.571853
														Other transporters	0.293879	0.0120305	0.278436	0.0106761	0.290494	0.00807068	0.683162	0.739664	0.0246105	0.168758	0.00845581	0.121764
														Pores ion channels	0.399336	0.0627425	0.370327	0.0936642	0.306613	0.0353171	4.84481e-05	0.00174413	0.0445526	0.237614	0.238202	0.519714
														Signal transduction mechanisms	0.456017	0.0179768	0.471845	0.0209015	0.476354	0.0150551	0.0111605	0.0321421	0.500211	0.771978	0.168827	0.450204
														Sporulation	0.710471	0.145966	0.68627	0.183127	0.904823	0.0910273	0.000178462	0.00285539	0.00253575	0.098222	0.825177	0.950604
	Genetic Information Processing	2.52968	0.0798173	2.58463	0.079765	2.55808	0.0498588	0.155542	0.253778	0.455806	0.662991	0.0873318	0.310513	Protein folding and associated processing	0.631777	0.0375297	0.641093	0.0509617	0.583964	0.0217524	0.000286255	0.00343506	0.0126493	0.152853	0.776331	0.947387
														Replication, recombination and repair proteins	0.773132	0.0392906	0.80423	0.0514371	0.813339	0.0339495	0.0222371	0.056178	1	1	0.100556	0.391353
														Restriction enzyme	0.212764	0.0185392	0.203886	0.0188252	0.206745	0.0238227	0.586037	0.664483	0.750101	0.900121	0.428142	0.725323
														Translation proteins	0.905104	0.0412551	0.926331	0.0444069	0.949609	0.0186978	0.00220078	0.00990352	0.161394	0.430383	0.238202	0.519714
	Metabolism	2.68134	0.10256	2.67794	0.19153	2.59599	0.0655015	0.0111605	0.0288312	0.268455	0.477254	0.506263	0.704366	Amino acid metabolism	0.211244	0.0234256	0.222524	0.0320473	0.183209	0.018429	0.00372035	0.0148814	0.000442282	0.0474126	0.97482	0.97482
														Carbohydrate metabolism	0.206346	0.0124005	0.180918	0.0261624	0.192992	0.0214503	0.0799111	0.13699	0.301125	0.602251	0.0282268	0.193555
														Energy metabolism	0.92076	0.0298122	0.941322	0.0504147	0.942648	0.0269466	0.0720171	0.131272	0.595066	0.771978	0.190111	0.463999
														Lipid metabolism	0.133689	0.00828488	0.140714	0.0161791	0.141099	0.00929208	0.0366902	0.081283	0.804442	0.934191	0.466358	0.763132
														Metabolism of cofactors and vitamins	0.102971	0.0135465	0.108145	0.0274515	0.0885089	0.00768437	0.00068698	0.00430109	0.0159222	0.152853	0.874635	0.961431
														Others	0.963037	0.0696046	0.918678	0.0434965	0.907147	0.026877	0.0325026	0.0754899	0.301125	0.602251	0.293869	0.571853
